# Supplementary material for: Comparing SVM and ANN based Machine Learning Methods for Species Identification of Food Contaminating Beetles
Source: Sci Rep. 2018 Apr 25;8:6532. doi: 10.1038/s41598-018-24926-7 (PMC5917025; doi:10.1038/s41598-018-24926-7)
Supplement: Supplementary file 2 — Supplementary Table S1 [file 41598_2018_24926_MOESM2_ESM.zip]

Archive with 1 entries (1 files):
- Data.txt
