# Supplementary material for: Comparing SVM and ANN based Machine Learning Methods for Species Identification of Food Contaminating Beetles
Source: Sci Rep. 2018 Apr 25;8:6532. doi: 10.1038/s41598-018-24926-7 (PMC5917025; doi:10.1038/s41598-018-24926-7)
Supplement: Supplementary file 2 — Supplementary Table S1 [file 41598_2018_24926_MOESM2_ESM.zip › Data.txt]

"Filename" "Feat_1" "Feat_2" "Feat_3" "Feat_4" "Feat_5" "Feat_6" "Feat_7" "Feat_8" "Feat_9" "Feat_10" "Feat_11" "Feat_12" "Feat_13" "Feat_14" "Feat_15" "Feat_16" "Feat_17" "Feat_18" "Feat_19" "Feat_20" "Feat_21" "Feat_22" "Feat_23" "Feat_24" "Feat_25" "Feat_26" "Feat_27" "Feat_28" "Feat_29" "Feat_30" "Feat_31" "Feat_32" "Feat_33" "Feat_34" "Feat_35" "Feat_36" "Feat_37" "Feat_38" "Feat_39" "Feat_40" "Feat_41" "Feat_42" "Feat_43" "Feat_44" "Feat_45" "Feat_46" "Feat_47" "Feat_48" "Feat_49" "Feat_50" "Feat_51" "Feat_52" "Feat_53" "Feat_54" "Feat_55" "Feat_56" "Feat_57" "Feat_58" "Feat_59" "Feat_60" "Feat_61" "Feat_62" "Feat_63" "Feat_64" "Feat_65" "Feat_66" "Feat_67" "Feat_68" "Feat_69" "Feat_70" "Feat_71" "Feat_72" "Feat_73" "Feat_74" "Feat_75" "Feat_76" "Feat_77" "Feat_78" "Feat_79" "Feat_80" "Feat_81" "Feat_82" "Feat_83" "Feat_84" "Feat_85" "Feat_86" "Feat_87" "Feat_88" "Feat_89" "Feat_90" "Feat_91" "Feat_92" "Feat_93" "Feat_94" "Feat_95" "Feat_96" "Feat_97" "Feat_98" "Feat_99" "Feat_100" "Feat_101" "Feat_102" "Feat_103" "Feat_104" "Feat_105" "Feat_106" "Feat_107" "Feat_108" "Feat_109" "Feat_110" "Feat_111" "Feat_112" "Feat_113" "Feat_114" "Feat_115" "Feat_116" "Feat_117" "Feat_118" "Feat_119" "Feat_120" "Feat_121" "Feat_122" "Feat_123" "Feat_124" "Feat_125" "Feat_126" "Feat_127" "Feat_128" "Feat_129" "Feat_130" "Feat_131" "Feat_132" "Feat_133" "Feat_134" "Feat_135" "Feat_136" "Feat_137" "Feat_138" "Feat_139" "Feat_140" "Feat_141" "Feat_142" "Feat_143" "Feat_144" "Feat_145" "Feat_146" "Feat_147" "Feat_148" "Feat_149" "Feat_150" "Feat_151" "Feat_152" "Feat_153" "Feat_154" "Feat_155" "Feat_156" "Feat_157" "Feat_158" "Feat_159" "Feat_160" "Feat_161" "Feat_162" "Feat_163" "Feat_164" "Feat_165" "Feat_166" "Feat_167" "Feat_168" "Feat_169" "Feat_170" "Feat_171" "Feat_172" "Feat_173" "Feat_174" "Feat_175" "Feat_176" "Feat_177" "Feat_178" "Feat_179" "Feat_180" "Feat_181" "Feat_182" "Feat_183" "Feat_184" "Feat_185" "Feat_186" "Feat_187" "Feat_188" "Feat_189" "Feat_190" "Feat_191" "Feat_192" "Feat_193" "Feat_194" "Feat_195" "Feat_196" "Feat_197" "Feat_198" "Feat_199" "Feat_200" "Feat_201" "Feat_202" "Feat_203" "Feat_204" "Feat_205" "Feat_206" "Feat_207" "Feat_208" "Feat_209" "Feat_210" "Feat_211" "Feat_212" "Feat_213" "Feat_214" "Feat_215" "Feat_216" "Feat_217" "Feat_218" "Feat_219" "Feat_220" "Feat_221" "Feat_222" "Feat_223" "Feat_224" "Feat_225" "Feat_226" "Feat_227" "Feat_228" "Feat_229" "Feat_230" "Feat_231" "Feat_232" "Feat_233" "Feat_234" "Feat_235" "Feat_236" "Feat_237" "Feat_238" "Feat_239" "Feat_240" "Feat_241" "Feat_242" "Feat_243" "Feat_244" "Feat_245" "Feat_246" "Feat_247" "Feat_248" "Feat_249" "Feat_250" "Feat_251" "Feat_252" "Feat_253" "Feat_254" "Feat_255" "Feat_256" "Feat_257" "Feat_258" "Feat_259" "Feat_260" "Feat_261" "Feat_262" "Feat_263" "Feat_264" "Feat_265" "Feat_266" "Feat_267" "Feat_268" "Feat_269" "Feat_270" "Feat_271" "Feat_272" "Feat_273" "Feat_274" "Feat_275" "Feat_276" "Feat_277" "Feat_278" "Feat_279" "Feat_280" "Feat_281" "Feat_282" "Feat_283" "Feat_284" "Feat_285" "Feat_286" "Feat_287" "Feat_288" "Feat_289" "Feat_290" "Feat_291" "Feat_292" "Feat_293" "Feat_294" "Feat_295" "Feat_296" "Feat_297" "Feat_298" "Feat_299" "Feat_300" "Feat_301" "Feat_302" "Feat_303" "Feat_304" "Feat_305" "Feat_306" "Feat_307" "Feat_308" "Feat_309" "Feat_310" "Feat_311" "Feat_312" "Feat_313" "Feat_314" "Feat_315" "Feat_316" "Feat_317" "Feat_318" "Feat_319" "Feat_320" "Feat_321" "Feat_322" "Feat_323" "Feat_324" "Feat_325" "Feat_326" "Feat_327" "Feat_328" "Feat_329" "Feat_330" "Feat_331" "Feat_332" "Feat_333" "Feat_334" "Feat_335" "Feat_336" "Feat_337" "Feat_338" "Feat_339" "Feat_340" "Feat_341" "Feat_342" "Feat_343" "Feat_344" "Feat_345" "Feat_346" "Feat_347" "Feat_348" "Feat_349" "Feat_350" "Feat_351" "Feat_352" "Feat_353" "Feat_354" "Feat_355" "Feat_356" "Feat_357" "Feat_358" "Feat_359" "Feat_360" "Feat_361" "Feat_362" "Feat_363" "Feat_364" "Feat_365" "Feat_366" "Feat_367" "Feat_368" "Feat_369" "Feat_370" "Feat_371" "Feat_372" "Feat_373" "Feat_374" "Feat_375" "Feat_376" "Feat_377" "Feat_378" "Feat_379" "Feat_380" "Feat_381" "Feat_382" "Feat_383" "Feat_384" "Feat_385" "Feat_386" "Feat_387" "Feat_388" "Feat_389" "Feat_390" "Feat_391" "Feat_392" "Feat_393" "Feat_394" "Feat_395" "Feat_396" "Feat_397" "Feat_398" "Feat_399" "Feat_400" "Feat_401" "Feat_402" "Feat_403" "Feat_404" "Feat_405" "Feat_406" "Feat_407" "Feat_408" "Feat_409" "Feat_410" "Feat_411" "Feat_412" "Feat_413" "Feat_414" "Feat_415" "Feat_416" "Feat_417" "Feat_418" "Feat_419" "Feat_420" "Feat_421" "Feat_422" "Feat_423" "Feat_424" "Feat_425" "Feat_426" "Feat_427" "Feat_428" "Feat_429" "Feat_430" "Feat_431" "Feat_432" "Feat_433" "Feat_434" "Feat_435" "Feat_436" "Feat_437" "Feat_438" "Feat_439" "Feat_440" "Feat_441" "Feat_442" "Feat_443" "Feat_444" "Feat_445" "Feat_446" "Feat_447" "Feat_448" "Feat_449" "Feat_450" "Feat_451" "Feat_452" "Feat_453" "Feat_454" "Feat_455" "Feat_456" "Feat_457" "Feat_458" "Feat_459" "Feat_460" "Feat_461" "Feat_462" "Feat_463" "Feat_464" "Feat_465" "Feat_466" "Feat_467" "Feat_468" "Feat_469" "Feat_470" "Feat_471" "Feat_472" "Feat_473" "Feat_474" "Feat_475" "Feat_476" "Feat_477" "Feat_478" "Feat_479" "Feat_480" "Feat_481" "Feat_482" "Feat_483" "Feat_484" "Feat_485" "Feat_486" "Feat_487" "Feat_488" "Feat_489" "Feat_490" "Feat_491" "Feat_492" "Feat_493" "Feat_494" "Feat_495" "Feat_496" "Feat_497" "Feat_498" "Feat_499" "Feat_500" "Feat_501" "Feat_502" "Feat_503" "Feat_504" "Feat_505" "Feat_506" "Feat_507" "Feat_508" "Feat_509" "Feat_510" "Feat_511" "Feat_512" "Feat_513" "Feat_514" "Feat_515" "Feat_516" "Feat_517" "Feat_518" "Feat_519" "Feat_520" "Feat_521" "Feat_522" "Feat_523" "Feat_524" "Feat_525" "Feat_526" "Feat_527" "Feat_528" "Feat_529" "Feat_530" "Feat_531" "Feat_532" "Feat_533" "Feat_534" "Feat_535" "Feat_536" "Feat_537" "Feat_538" "Feat_539" "Feat_540" "Feat_541" "Feat_542" "Feat_543" "Feat_544" "Feat_545" "Feat_546" "Feat_547" "Feat_548" "Feat_549" "Feat_550" "Feat_551" "Feat_552" "Feat_553" "Feat_554" "Feat_555" "Feat_556" "Feat_557" "Feat_558" "Feat_559" "Feat_560" "Feat_561" "Feat_562" "Feat_563" "Feat_564" "Feat_565" "Feat_566" "Feat_567" "Feat_568" "Feat_569" "Feat_570" "Feat_571" "Feat_572" "Feat_573" "Feat_574" "Feat_575" "Feat_576" "Feat_577" "Feat_578" "Feat_579" "Feat_580" "Feat_581" "Feat_582" "Feat_583" "Feat_584" "Feat_585" "Feat_586" "Feat_587" "Feat_588" "Feat_589" "Feat_590" "Feat_591" "Feat_592" "Feat_593" "Feat_594" "Feat_595" "Feat_596" "Feat_597" "Feat_598" "Feat_599" "Feat_600" "Feat_601" "Feat_602" "Feat_603" "Feat_604" "Feat_605" "Feat_606" "Feat_607" "Feat_608" "Feat_609" "Feat_610" "Feat_611" "Feat_612" "Feat_613" "Feat_614" "Feat_615" "Feat_616" "Feat_617" "Feat_618" "Feat_619" "Feat_620" "Feat_621" "Feat_622" "Feat_623" "Feat_624" "Feat_625" "Label"
"S01_I001_F001.tif" 0.16824 0.16592 0.16589 0.16812 0.16589 0.16594 0.40421 0.51239 0.42544 0.29408 0.43984 0.52189 0.097259 0.07081 0.058559 0.068185 0.059326 0.073422 0 0.37883 0.03909 0.0015257 0.021809 0.034887 0.5216 0.00084382 0.063394 0.033002 0.033619 0.028309 0.026199 0.016531 0.016668 0.015717 0.015237 0.015322 0.013576 0.010329 0.010586 0.010954 0.0099028 0.0082894 0.0074275 0.0071772 0.0076 0.0067289 0.0063402 0.0057054 0.0054879 0.0051865 0.0049281 0.0049072 0.0046109 0.0041049 0.0034212 0.0036855 0.0033359 0.0034877 0.0031363 0.0029171 0.0027468 0.0025619 0.0024962 0.0023416 0.002261 0.029236 0.023256 0.021497 0.020083 0.018813 0.018331 0.018372 0.018146 0.017689 0.018779 0.018155 0.018043 0.017675 0.017535 0.01729 0.017299 0.017071 0.016429 0.016523 0.01724 0.017107 0.016568 0.016343 0.015913 0.015495 0.015351 0.016207 0.016216 0.016405 0.016344 0.016811 0.016642 0.017858 0.017859 0.017864 0.017222 0.016146 0.01609 0.015524 0.015236 0.063626 0.17641 0.26915 0.27465 0.5501 0.3728 0.55097 0 0 5.3558e-06 0.001114 0.31522 0.66462 0.018175 0.00071232 0.00015264 2.6779e-06 0 2.6779e-06 0.0071045 0.64476 0.3325 0.013839 0.0014621 0.00023833 8.3015e-05 2.6779e-06 0.95417 0.026554 0.014035 0.0042016 0.00069626 0.00019013 0.00014728 8.0337e-06 0 0 0.00019736 0.005526 0.0067101 0.0059207 0.18196 0.48253 0.24748 0.046379 0.013815 0.0094731 0.00059207 0.0082889 0.0057233 0.15986 0.51135 0.22775 0.053286 0.014407 0.011447 0.0073022 0.42649 0.10914 0.13973 0.1644 0.091376 0.035721 0.014012 0.0065127 0.0063154 0.0063154 0.014498 0.012051 0.17116 0.13122 0.0040068 0.0050351 0.001702 0.0041486 0.027799 0.28526 0.45795 0.17307 0.031629 0.0093965 0.0022693 0.0059925 0.012198 0.14077 0.4422 0.26179 0.10095 0.030388 0.003014 0.0004255 0.96263 0.021984 0.00851 0.0039713 0.0017729 0.00056734 0.00024821 7.0917e-05 0.00010638 0.00014183 0.081893 0.047935 0.14836 0.12452 0.077218 0.045987 0.21815 0.20896 0.21196 0.21172 0.20982 0.21405 0.22534 0.17483 0.18212 0.19624 0.20932 0.22827 0.24588 0.26334 0.078911 0.045637 0.22081 0.2159 0.20888 0.20869 0.21519 0.21725 0.21328 0.20061 0.19454 0.20106 0.20998 0.21715 0.23253 0.24413 0.064299 0.03734 0.23307 0.22266 0.21875 0.21349 0.20723 0.19953 0.20527 0.21933 0.19865 0.20044 0.20682 0.21551 0.22308 0.23617 0.064731 0.036007 0.20786 0.2027 0.21031 0.21705 0.21943 0.2163 0.22635 0.20775 0.20569 0.20503 0.20981 0.22048 0.22282 0.22842 0.067565 0.037949 0.22403 0.21797 0.21295 0.21532 0.21139 0.21004 0.2083 0.19815 0.21026 0.20948 0.21589 0.21388 0.22129 0.23105 0.074141 0.048024 0.19758 0.19435 0.2032 0.21421 0.21959 0.22611 0.24496 0.24911 0.23167 0.21847 0.2019 0.19415 0.19987 0.20484 0.084358 0.049844 0.21244 0.21847 0.22181 0.21512 0.21099 0.20989 0.21128 0.2169 0.2079 0.21395 0.21198 0.20722 0.2202 0.22184 0.068039 0.044826 0.2403 0.23259 0.21374 0.20461 0.19789 0.2001 0.21077 0.21592 0.20696 0.19922 0.18713 0.19361 0.22776 0.26939 0.073584 0.041122 0.20526 0.20063 0.2113 0.21127 0.21387 0.22435 0.23334 0.19645 0.18609 0.19097 0.19743 0.21465 0.24545 0.26897 0.076543 0.045464 0.22242 0.22465 0.2181 0.20855 0.20829 0.2045 0.21347 0.2126 0.21037 0.21362 0.21719 0.21988 0.22143 0.20491 0.067589 0.042177 0.22934 0.21977 0.20854 0.19993 0.2021 0.21459 0.22573 0.21644 0.22693 0.23611 0.2099 0.20335 0.19945 0.20781 0.083373 0.057362 0.19026 0.19811 0.20073 0.20302 0.21146 0.22883 0.26759 0.20842 0.21468 0.21333 0.19982 0.21779 0.22505 0.22091 0.14265 0.090433 0.16805 0.1792 0.21237 0.25564 0.25498 0.22767 0.20209 0.1411 0.18237 0.22398 0.26064 0.2774 0.23286 0.18165 0.089533 0.060867 0.29803 0.24789 0.22263 0.20032 0.18125 0.17547 0.17441 0.22328 0.22335 0.22836 0.22353 0.20914 0.20354 0.18881 0.068529 0.044997 0.23047 0.21739 0.21095 0.20463 0.20219 0.20988 0.22449 0.22197 0.21846 0.20446 0.20018 0.2066 0.22408 0.22424 0.064703 0.037584 0.22228 0.21526 0.21398 0.20737 0.21036 0.21151 0.21924 0.22062 0.21517 0.20997 0.20408 0.20996 0.22226 0.21794 0.066522 0.042909 0.20788 0.20378 0.20858 0.21736 0.21923 0.21606 0.22711 0.24929 0.24495 0.21727 0.19696 0.18531 0.18934 0.21689 0.071123 0.056097 0.21756 0.21643 0.20701 0.20372 0.20517 0.21653 0.23358 0.3095 0.23464 0.19864 0.18122 0.17372 0.19102 0.21126 0.070469 0.04524 0.23265 0.22357 0.20981 0.2032 0.20312 0.20907 0.21858 0.22726 0.23762 0.21726 0.20296 0.19868 0.20039 0.21583 0.071149 0.047404 0.21364 0.21303 0.21039 0.21876 0.21685 0.20973 0.21761 0.22706 0.19912 0.18696 0.19236 0.21081 0.23947 0.24421 0.070906 0.042033 0.20258 0.20468 0.20643 0.20897 0.21522 0.22526 0.23686 0.20034 0.19786 0.19692 0.21225 0.22939 0.23064 0.23259 0.069848 0.039994 0.23447 0.22679 0.21967 0.21107 0.20527 0.20371 0.19901 0.20041 0.20408 0.20439 0.1967 0.21516 0.23254 0.24672 0.066648 0.038324 0.20814 0.20664 0.21114 0.21674 0.21878 0.21795 0.22061 0.20942 0.21279 0.21228 0.21372 0.22117 0.21072 0.2199 0.071909 0.045406 0.20693 0.20836 0.20718 0.21181 0.22211 0.22074 0.22287 0.20938 0.2134 0.21489 0.21457 0.21821 0.20811 0.22142 0.077905 0.050408 0.21974 0.21338 0.2137 0.21895 0.21499 0.20973 0.20951 0.23551 0.21999 0.20997 0.20239 0.20597 0.2111 0.21508 0 0 0.99185 0.0081545 0 0 0.37799 0.62186 0.00014833 0 0.96026 0.039278 0.00046693 0 0 1
"S01_I001_F002.tif" 0.16741 0.16592 0.16625 0.16826 0.16625 0.16591 0.34095 0.47946 0.52976 0.35544 0.35706 0.31796 0.08805 0.071361 0.068709 0.076853 0.053151 0.058222 0.5 0.35822 0.050408 0.0025345 0.064845 0.030457 0.54744 0.00019384 0.10322 0.063273 0.061299 0.057314 0.055588 0.047546 0.038129 0.031884 0.035151 0.027553 0.025876 0.02078 0.016905 0.017437 0.01781 0.014701 0.014418 0.011574 0.0108 0.010111 0.010553 0.0091848 0.0085042 0.0073112 0.0083275 0.0063169 0.0064888 0.0057984 0.0065812 0.0059116 0.0055196 0.0050718 0.0040171 0.004694 0.0042009 0.0041947 0.0040758 0.0033604 0.0031732 0.030715 0.027251 0.027036 0.026546 0.025448 0.023822 0.023336 0.022265 0.022748 0.021779 0.021819 0.021769 0.021733 0.020367 0.020696 0.020789 0.021476 0.021418 0.021418 0.021441 0.023573 0.024232 0.026222 0.026602 0.026094 0.025985 0.022575 0.022736 0.023265 0.023138 0.022299 0.020137 0.02023 0.020183 0.020728 0.023884 0.021972 0.021293 0.022358 0.01954 0.062924 0.16094 0.26506 0.29138 0.58012 0.38042 0.57112 0 0 1.2482e-05 0.012485 0.73507 0.23498 0.014365 0.002175 0.00079261 0.00012014 0 1.4042e-05 0.027618 0.77793 0.17173 0.018132 0.0029863 0.00094396 0.00057573 7.1772e-05 0.78724 0.16598 0.033375 0.010646 0.0021282 0.00059914 2.8085e-05 0 0 0 0.0024752 0 0.0053313 0.26609 0.41498 0.1746 0.061596 0.039794 0.027323 0.0078065 0.0017136 0.0013328 0.123 0.46744 0.22582 0.075305 0.040937 0.026752 0.023705 0.013995 0.38014 0.13062 0.13595 0.11415 0.1131 0.065023 0.029037 0.015613 0.012662 0.0037129 0.017882 0.0084254 0.21069 0.18099 0.00029072 0.002568 0.0024953 0.0003634 0.010648 0.021998 0.080117 0.46194 0.41266 0.0069167 0.00030283 0.0013688 0.0056448 0.012549 0.027848 0.14582 0.46331 0.31 0.032209 0.00094484 0.85511 0.08959 0.036618 0.01198 0.0035976 0.001817 0.00093272 0.00024227 7.268e-05 3.634e-05 0.16417 0.055077 0.017759 0.0070212 0.063249 0.035147 0.21234 0.21338 0.21751 0.22356 0.20933 0.21042 0.21346 0.20566 0.20847 0.20522 0.21573 0.20809 0.21835 0.23847 0.057744 0.030892 0.23459 0.22679 0.21522 0.20392 0.20494 0.20191 0.21262 0.20327 0.19282 0.20234 0.21204 0.20793 0.22619 0.25541 0.056613 0.029934 0.22173 0.21719 0.21192 0.20372 0.20985 0.2148 0.22078 0.21526 0.20721 0.2001 0.19243 0.20175 0.22536 0.25788 0.057086 0.030189 0.23043 0.21222 0.21188 0.21297 0.21593 0.21373 0.20285 0.21644 0.20669 0.20183 0.20066 0.20973 0.22198 0.24267 0.055411 0.031755 0.21406 0.21421 0.20853 0.2018 0.20285 0.21916 0.23939 0.20516 0.19611 0.20897 0.20726 0.22679 0.22795 0.22776 0.075636 0.037649 0.19566 0.20689 0.21019 0.21269 0.21289 0.22254 0.23913 0.19816 0.19897 0.20706 0.21531 0.2107 0.22951 0.2403 0.086467 0.047538 0.20375 0.20651 0.2005 0.20576 0.21971 0.22597 0.23781 0.18364 0.17602 0.17844 0.20796 0.22622 0.24209 0.28561 0.080526 0.04731 0.23602 0.22385 0.21443 0.21504 0.21001 0.20384 0.19681 0.17308 0.16915 0.16854 0.19439 0.22518 0.24216 0.3275 0.061551 0.036576 0.24637 0.22769 0.2143 0.21353 0.2082 0.20234 0.18757 0.19271 0.18007 0.18275 0.19787 0.21559 0.24332 0.28768 0.054257 0.031838 0.21472 0.21313 0.20562 0.20882 0.21721 0.2191 0.22139 0.21173 0.20212 0.1957 0.19629 0.2016 0.22956 0.263 0.090829 0.045866 0.18757 0.18747 0.19899 0.21501 0.2235 0.23853 0.24893 0.19083 0.20829 0.21932 0.21916 0.23096 0.22138 0.21005 0.14144 0.066978 0.16941 0.17815 0.18987 0.20645 0.22347 0.24867 0.28399 0.1777 0.18583 0.22696 0.23227 0.23726 0.22746 0.21252 0.189 0.091979 0.19121 0.19985 0.22005 0.23656 0.23599 0.21652 0.19982 0.15275 0.18475 0.20924 0.23974 0.25184 0.24461 0.21707 0.12834 0.071577 0.28647 0.25551 0.23529 0.20338 0.18274 0.17606 0.16057 0.16268 0.19196 0.20411 0.22215 0.2462 0.24246 0.23044 0.076144 0.048224 0.2552 0.23329 0.21922 0.20851 0.19703 0.19538 0.19136 0.18864 0.20169 0.20204 0.2044 0.21883 0.23771 0.24668 0.066002 0.037365 0.18939 0.19407 0.1944 0.20848 0.22687 0.23488 0.25191 0.27 0.24884 0.22103 0.21924 0.19445 0.17818 0.16827 0.088068 0.044782 0.1882 0.18425 0.19769 0.21216 0.22803 0.24012 0.24954 0.29941 0.25645 0.23139 0.20517 0.19745 0.16517 0.14496 0.10944 0.059469 0.20686 0.21953 0.22591 0.22485 0.21655 0.20593 0.20037 0.34302 0.28192 0.23669 0.19297 0.16072 0.14762 0.13707 0.092809 0.050642 0.24322 0.2346 0.22366 0.2097 0.20623 0.19485 0.18775 0.32456 0.26658 0.22261 0.19472 0.1747 0.16306 0.15376 0.07172 0.038244 0.24082 0.23363 0.22329 0.20782 0.19762 0.2013 0.19552 0.26892 0.23986 0.2308 0.20935 0.19907 0.1785 0.17349 0.049858 0.025998 0.1974 0.19585 0.19981 0.20455 0.2265 0.22466 0.25124 0.22847 0.2119 0.2075 0.20436 0.20829 0.21687 0.22261 0.058233 0.031255 0.21118 0.21157 0.21146 0.21396 0.20929 0.2119 0.23063 0.21547 0.20403 0.20716 0.21172 0.22289 0.22154 0.21719 0.058392 0.031847 0.24139 0.22441 0.21005 0.21239 0.2066 0.20085 0.20431 0.26108 0.22179 0.20067 0.19535 0.20037 0.2103 0.21043 0.046479 0.025833 0.24755 0.23681 0.21451 0.1979 0.19272 0.19661 0.21389 0.26342 0.22496 0.21223 0.20176 0.19174 0.19348 0.21242 0.044347 0.023244 0.21492 0.21522 0.20771 0.20864 0.20578 0.21459 0.23314 0.24443 0.22365 0.20219 0.201 0.19622 0.20797 0.22454 0 0.0003466 0.97772 0.021148 0.00078774 0 0.68659 0.3054 0.007529 0.00047964 0.87258 0.12089 0.0065382 0 0 1
"S01_I001_F003.tif" 0.1702 0.16706 0.16513 0.16544 0.16512 0.16705 0.32987 0.41062 0.40738 0.34683 0.37074 0.36293 0.086078 0.060103 0.059123 0.06917 0.054101 0.054623 0 0.35254 0.043073 0.0018518 0.027464 0.036012 0.52632 0.0017888 0.14743 0.13939 0.11364 0.086269 0.079776 0.057511 0.040252 0.027081 0.023957 0.027532 0.0266 0.023617 0.02371 0.019478 0.018486 0.018434 0.019332 0.018251 0.015237 0.014696 0.013459 0.011072 0.010364 0.010773 0.010082 0.0095763 0.0092423 0.0085104 0.0082637 0.0077703 0.0072482 0.0069775 0.0059986 0.0062356 0.005659 0.0054989 0.0049178 0.004416 0.0041736 0.056408 0.060482 0.059443 0.058124 0.059551 0.060616 0.060497 0.06132 0.059813 0.061302 0.05963 0.059129 0.055429 0.056226 0.054074 0.054497 0.052437 0.051454 0.049626 0.051478 0.050304 0.051296 0.047659 0.046198 0.046997 0.046451 0.039242 0.040346 0.040139 0.038912 0.041316 0.04223 0.044754 0.043806 0.042849 0.038892 0.036349 0.036322 0.034178 0.034352 0.058796 0.12323 0.2552 0.28385 0.56083 0.34869 0.55493 6.8827e-05 4.0559e-05 0.00047442 0.024772 0.61514 0.35323 0.0049273 0.00087755 0.00039453 7.6202e-05 1.5978e-05 0.0017821 0.056713 0.80799 0.1249 0.0061576 0.0013913 0.00069442 0.00029497 6.0224e-05 0.95417 0.02465 0.01316 0.0044406 0.00176 0.00098202 0.00057151 0.00021386 5.4079e-05 0 0.0074532 0.067872 0.28497 0.28338 0.16112 0.068189 0.042975 0.046781 0.026483 0.010783 0.03568 0.20377 0.27307 0.2014 0.096099 0.065335 0.049477 0.043292 0.022994 0.0088804 0.40723 0.11957 0.11719 0.092134 0.068823 0.075959 0.05027 0.03901 0.025531 0.0042816 0.0082298 0.0045475 0.12414 0.1143 0.00080253 0.00049044 0.00042356 0.00062419 0.0050827 0.042623 0.15975 0.44146 0.3032 0.045544 0.0030318 0.018614 0.047951 0.1676 0.27942 0.24517 0.1297 0.073967 0.03112 0.0034331 0.96353 0.023385 0.0050827 0.0022515 0.0012261 0.00098087 0.00073565 0.00082483 0.0010032 0.00098087 0.061443 0.017698 0.070427 0.051621 0.049041 0.030107 0.21686 0.21583 0.21821 0.21038 0.20841 0.21066 0.21965 0.22034 0.19752 0.20527 0.20796 0.21523 0.22383 0.22984 0.044538 0.029703 0.22208 0.21343 0.21376 0.21389 0.21013 0.21458 0.21214 0.21287 0.19961 0.19809 0.20364 0.2153 0.22458 0.2459 0.041744 0.027534 0.21508 0.21188 0.20796 0.21061 0.21498 0.2185 0.22099 0.21581 0.20376 0.2008 0.20623 0.21325 0.22423 0.23592 0.043393 0.027542 0.21854 0.21059 0.20951 0.20933 0.21403 0.2195 0.21849 0.21778 0.21326 0.2121 0.20348 0.20472 0.2153 0.23336 0.044509 0.028951 0.21367 0.21414 0.20813 0.21327 0.21288 0.21702 0.22089 0.22869 0.22093 0.20683 0.20971 0.20934 0.20877 0.21573 0.06502 0.038066 0.20513 0.20624 0.21075 0.21186 0.21463 0.21943 0.23196 0.19368 0.20101 0.20667 0.21134 0.21839 0.22521 0.2437 0.079199 0.051138 0.20253 0.20394 0.20545 0.20777 0.2176 0.22742 0.23528 0.17356 0.1832 0.19604 0.20642 0.21887 0.24298 0.27892 0.080357 0.05785 0.22138 0.2164 0.2145 0.20761 0.20758 0.21552 0.21701 0.15674 0.16676 0.17672 0.19029 0.20622 0.25931 0.34396 0.059909 0.039665 0.25419 0.23645 0.22366 0.21251 0.20235 0.19155 0.17929 0.18087 0.17742 0.18444 0.18656 0.20712 0.244 0.3196 0.041807 0.024273 0.23399 0.22467 0.21245 0.2101 0.2046 0.20637 0.20781 0.21917 0.20619 0.20023 0.19956 0.2041 0.22293 0.24782 0.059813 0.03652 0.2002 0.19967 0.20755 0.20817 0.21824 0.22425 0.24192 0.2429 0.22584 0.2186 0.21037 0.20858 0.20226 0.19145 0.094243 0.066767 0.17775 0.17953 0.18681 0.19817 0.21332 0.24335 0.30107 0.23019 0.22714 0.22427 0.22409 0.21615 0.19804 0.18013 0.17722 0.1178 0.15882 0.17796 0.21543 0.25491 0.25432 0.23132 0.20723 0.15497 0.18731 0.24008 0.28207 0.27047 0.208 0.1571 0.11887 0.071614 0.29764 0.26353 0.22837 0.20586 0.18659 0.16631 0.1517 0.18614 0.20603 0.22349 0.22926 0.23157 0.22001 0.2035 0.068488 0.042396 0.26366 0.24059 0.2203 0.20329 0.19581 0.18993 0.18641 0.18519 0.18893 0.20312 0.21576 0.23175 0.2342 0.24106 0.044638 0.024609 0.21634 0.20933 0.2091 0.20792 0.2087 0.21873 0.22988 0.22909 0.20144 0.20268 0.21222 0.215 0.21751 0.22207 0.054758 0.034974 0.20156 0.20404 0.20736 0.21093 0.21346 0.22246 0.24019 0.26139 0.21896 0.20842 0.19941 0.20531 0.20329 0.20321 0.075542 0.050892 0.19332 0.19716 0.20147 0.21262 0.21936 0.23082 0.24525 0.31713 0.2307 0.1934 0.18603 0.19058 0.19269 0.18947 0.088507 0.053311 0.21607 0.21683 0.21673 0.21628 0.21401 0.21027 0.20981 0.28289 0.24052 0.21861 0.20043 0.18828 0.18318 0.18609 0.073321 0.042314 0.24574 0.22981 0.21803 0.20832 0.20654 0.19932 0.19224 0.22957 0.21803 0.21612 0.21243 0.20597 0.20813 0.20974 0.056057 0.03146 0.23373 0.22296 0.21344 0.20772 0.20404 0.20721 0.2109 0.19468 0.19526 0.19581 0.20943 0.21898 0.23443 0.25141 0.057293 0.030899 0.2125 0.20968 0.20842 0.2104 0.21046 0.22114 0.2274 0.21429 0.20916 0.20496 0.20629 0.20681 0.22061 0.23788 0.059386 0.031792 0.21744 0.21074 0.20636 0.20657 0.20986 0.21818 0.23084 0.22546 0.21144 0.20981 0.20761 0.2111 0.21059 0.224 0.06669 0.036992 0.21193 0.21327 0.20819 0.20918 0.20973 0.216 0.2317 0.23243 0.22024 0.20429 0.20246 0.21243 0.21551 0.21264 0.069267 0.038134 0.22092 0.21733 0.2181 0.21074 0.20812 0.21015 0.21465 0.22303 0.21191 0.20545 0.21043 0.20882 0.21487 0.22549 0 0.0055323 0.99063 0.0038372 0 0.00013604 0.71014 0.28927 0.0004508 0 0.96435 0.033248 0.0023267 8.0024e-05 0 1
"S01_I001_F004.tif" 0.17011 0.16656 0.16512 0.16653 0.16512 0.16656 0.43238 0.59482 0.6107 0.35564 0.52626 0.4272 0.095333 0.081426 0.083315 0.084097 0.076749 0.069919 0 0.33386 0.037798 0.0014266 0.011555 0.041275 0.50946 0.00073311 0.055041 0.031903 0.019555 0.020726 0.018353 0.017497 0.016591 0.012641 0.011701 0.0080305 0.0084097 0.0079123 0.0076339 0.0063 0.0059377 0.0057471 0.0050388 0.0043031 0.004033 0.003451 0.0028296 0.0027545 0.0029562 0.0025391 0.0021026 0.0023662 0.0020669 0.0017812 0.0016199 0.001605 0.0015892 0.0014992 0.0013117 0.0012547 0.00109 0.001155 0.0010898 0.001021 0.00097724 0.01596 0.014498 0.014039 0.01384 0.014104 0.013849 0.01395 0.013508 0.013216 0.014003 0.014128 0.014259 0.0141 0.013928 0.014379 0.014382 0.014246 0.013563 0.013571 0.014595 0.015352 0.015451 0.014555 0.014188 0.013837 0.013679 0.012046 0.012165 0.012434 0.012361 0.012837 0.012845 0.013019 0.013366 0.013018 0.013234 0.013232 0.01319 0.01321 0.013737 0.06129 0.13765 0.24849 0.25806 0.51589 0.32766 0.51487 0 0 0.00011451 0.019588 0.85469 0.12045 0.0048499 0.0003064 0 0 1.238e-05 0.0017146 0.10041 0.84313 0.048477 0.0053791 0.00081708 5.571e-05 0 0 0.97154 0.015698 0.0095109 0.0027917 0.00045496 6.19e-06 0 0 0 0 0.0031601 0.002686 0.001896 0.0071101 0.19434 0.41523 0.24554 0.092906 0.02607 0.01106 0.0053721 0.001738 0.0099542 0.23195 0.40101 0.21046 0.085322 0.033181 0.015168 0.0058461 0.62127 0.059883 0.071101 0.066835 0.063201 0.048507 0.034919 0.015958 0.013588 0.0047401 0.022216 0.0089755 0.42924 0.37295 0.00065519 0.0048203 0.0032759 0.0038843 0.027097 0.066689 0.15369 0.18266 0.39035 0.16689 0.00056159 0.0058499 0.02017 0.027892 0.089105 0.10563 0.094206 0.26984 0.32025 0.066501 0.97604 0.0098746 0.0057563 0.0031355 0.0022931 0.001638 0.00046799 0.00056159 9.3598e-05 0.0001404 0.07657 0.03683 0.16032 0.14701 0.045546 0.030438 0.23287 0.21461 0.21571 0.20831 0.20328 0.211 0.21422 0.23927 0.20555 0.20467 0.20224 0.20439 0.21199 0.23189 0.032517 0.023544 0.24132 0.22251 0.21204 0.21233 0.20456 0.20049 0.20675 0.25543 0.22303 0.20364 0.19321 0.19287 0.20089 0.23092 0.030331 0.023047 0.21974 0.20723 0.21718 0.21507 0.20364 0.21617 0.22097 0.27209 0.24183 0.21136 0.19781 0.19048 0.18468 0.20174 0.035152 0.025804 0.20857 0.20085 0.20542 0.21344 0.2187 0.22297 0.23003 0.26588 0.23459 0.21686 0.20157 0.19185 0.19058 0.19866 0.044364 0.031913 0.19894 0.20626 0.2058 0.21259 0.2227 0.22295 0.23077 0.26811 0.22927 0.20103 0.20241 0.20339 0.20066 0.19514 0.052707 0.0314 0.21465 0.20431 0.20977 0.21106 0.20863 0.22139 0.23018 0.20159 0.20459 0.21162 0.20906 0.20889 0.21589 0.24835 0.056501 0.034687 0.21017 0.20799 0.20996 0.21336 0.21083 0.22069 0.22698 0.17261 0.17971 0.17371 0.18888 0.22481 0.26687 0.2934 0.048753 0.036674 0.23383 0.22935 0.22347 0.20951 0.20557 0.19532 0.20295 0.13875 0.14982 0.15811 0.17912 0.22189 0.27832 0.37398 0.038956 0.028985 0.23587 0.22894 0.21827 0.21323 0.20783 0.19893 0.19693 0.16619 0.16424 0.18704 0.18436 0.19498 0.24546 0.35773 0.034624 0.023432 0.22269 0.22121 0.21358 0.21176 0.20683 0.20548 0.21844 0.20629 0.20018 0.20495 0.20277 0.20957 0.22654 0.24971 0.040094 0.030264 0.20185 0.18969 0.20595 0.20797 0.21392 0.22874 0.25188 0.25754 0.24585 0.23472 0.2012 0.20185 0.18438 0.17447 0.07482 0.058677 0.1701 0.17029 0.18419 0.2005 0.21938 0.25015 0.3054 0.23626 0.2403 0.24128 0.2339 0.21252 0.18149 0.15426 0.14462 0.092035 0.15708 0.17688 0.21576 0.25785 0.25563 0.22732 0.20948 0.14016 0.18504 0.25627 0.27614 0.27981 0.21537 0.1472 0.10773 0.063552 0.28616 0.24769 0.22484 0.21078 0.19562 0.17105 0.16386 0.16916 0.21124 0.22888 0.22716 0.22617 0.22417 0.21322 0.063794 0.041402 0.28504 0.24026 0.21902 0.20052 0.19268 0.17943 0.18305 0.16923 0.19019 0.2082 0.2105 0.23859 0.24091 0.24239 0.030118 0.021529 0.22595 0.20404 0.2023 0.21309 0.21615 0.21669 0.22179 0.21549 0.20626 0.19584 0.19319 0.21263 0.22854 0.24805 0.030806 0.021664 0.21536 0.21562 0.20841 0.20734 0.21526 0.21493 0.22308 0.2617 0.21615 0.20625 0.19056 0.19394 0.21321 0.2182 0.040138 0.033077 0.20473 0.19787 0.18979 0.2066 0.22347 0.22946 0.24808 0.37449 0.24965 0.21335 0.16855 0.16263 0.16084 0.17048 0.053665 0.035963 0.20846 0.21277 0.22101 0.21262 0.21305 0.2167 0.2154 0.36436 0.26126 0.21565 0.17868 0.16317 0.15965 0.15722 0.047794 0.030509 0.22951 0.2309 0.2202 0.21292 0.2055 0.20126 0.19971 0.28977 0.25097 0.21763 0.20133 0.19351 0.18004 0.16675 0.041345 0.029126 0.22702 0.20422 0.20659 0.21006 0.20279 0.21617 0.23315 0.21002 0.20255 0.20225 0.21459 0.22169 0.21679 0.23212 0.045128 0.027379 0.23219 0.22341 0.21642 0.21424 0.20651 0.20204 0.20519 0.19335 0.19439 0.2093 0.20887 0.22307 0.23096 0.24006 0.035718 0.026094 0.22555 0.21181 0.20504 0.19857 0.21504 0.22351 0.22048 0.19765 0.18978 0.20023 0.20411 0.22542 0.22089 0.26192 0.030774 0.019867 0.2356 0.21148 0.21052 0.21225 0.20632 0.20596 0.21787 0.22515 0.19676 0.18696 0.19953 0.22281 0.23049 0.2383 0.029637 0.019564 0.2154 0.20846 0.21164 0.20407 0.20699 0.22301 0.23043 0.22107 0.19823 0.20069 0.19684 0.21323 0.22179 0.24814 0 0.00053169 0.99446 0.0050111 0 0 0.87767 0.1207 0.0016233 0 0.96999 0.028751 0.0012544 0 0 1
"S01_I001_F005.tif" 0.16763 0.1656 0.16612 0.16896 0.1661 0.16559 0.46483 0.70949 0.68429 0.4025 0.58025 0.50974 0.10118 0.08405 0.078632 0.086782 0.069991 0.070003 0.5 0.36967 0.028748 0.00082579 0.0070369 0.046427 0.47903 0.00024211 0.0266 0.017246 0.015135 0.013787 0.010075 0.011102 0.0090618 0.0088988 0.0083757 0.0076255 0.0067485 0.0068342 0.006814 0.0054386 0.0062772 0.0050898 0.0045695 0.0041972 0.0040586 0.0040253 0.0033884 0.0038656 0.002816 0.0030927 0.0030041 0.0026007 0.0025144 0.0023397 0.0020701 0.0020023 0.0018432 0.0017572 0.0016698 0.0015263 0.001336 0.0013655 0.0012667 0.00122 0.0011426 0.0095551 0.0079381 0.0075907 0.0074096 0.0071319 0.0074576 0.0073655 0.0077879 0.0077351 0.0075605 0.007813 0.0076387 0.0073794 0.0079836 0.0077667 0.0075858 0.0075005 0.0073896 0.0073514 0.006923 0.0065812 0.00665 0.0070013 0.007006 0.0070254 0.007337 0.0059396 0.0057059 0.0053503 0.0054487 0.0059118 0.0057739 0.0064381 0.0063209 0.0060125 0.0062476 0.0056149 0.0059372 0.0064051 0.0062291 0.06327 0.1681 0.26762 0.27095 0.5495 0.35997 0.54109 0 0 0 0.00083932 0.40931 0.58464 0.0051531 6.1811e-05 0 0 0 0 0.002082 0.77963 0.21279 0.0051628 0.00033183 0 0 0 0.98653 0.0071343 0.0052311 0.0011061 0 0 0 0 0 0 0.0042899 0.0027578 0 0.0030642 0.013176 0.36418 0.39896 0.16991 0.037843 0.005822 0.0027578 0.0032174 0.0032174 0.013789 0.36724 0.39635 0.13008 0.051938 0.023901 0.0075073 0.77493 0.034779 0.031561 0.027118 0.029876 0.030795 0.02482 0.027271 0.015168 0.003677 0.023498 0.023748 0.15795 0.13501 0.00012123 0.00024245 0.011759 0.016002 0.0041217 0.023397 0.042429 0.23421 0.57789 0.089829 0.00012123 0.0048491 0.016608 0.008001 0.017457 0.033095 0.16778 0.48054 0.20002 0.071524 0.9743 0.0070312 0.005334 0.0050915 0.0031519 0.0015759 0.0016972 0.00072736 0.00048491 0.00060613 0.029028 0.032207 0.1354 0.11386 0.05152 0.036948 0.21697 0.19651 0.20326 0.20866 0.21476 0.22263 0.23722 0.20217 0.18738 0.20392 0.20836 0.21501 0.22669 0.25647 0.051049 0.032852 0.22854 0.21988 0.21918 0.21384 0.21091 0.20454 0.20311 0.22179 0.19544 0.20056 0.20811 0.21788 0.22137 0.23485 0.043173 0.026247 0.22573 0.22138 0.21637 0.20621 0.20683 0.21284 0.21063 0.22807 0.21603 0.2088 0.19621 0.2062 0.22169 0.223 0.043474 0.025101 0.21108 0.20558 0.20848 0.21712 0.22266 0.21509 0.21999 0.21584 0.20786 0.21002 0.20999 0.21517 0.21997 0.22115 0.043372 0.025371 0.22553 0.21841 0.21336 0.20912 0.21126 0.2113 0.21101 0.19111 0.2023 0.20866 0.22424 0.22296 0.22411 0.22662 0.057146 0.039491 0.21178 0.18819 0.19923 0.20958 0.21432 0.22905 0.24785 0.23805 0.23027 0.2183 0.20328 0.20124 0.2015 0.20737 0.074286 0.046054 0.20398 0.20799 0.21681 0.2137 0.21597 0.2154 0.22614 0.20285 0.19317 0.1977 0.2003 0.20101 0.23604 0.26893 0.059667 0.042944 0.24705 0.23823 0.22379 0.20736 0.19799 0.19459 0.19098 0.18133 0.17548 0.17934 0.20158 0.21275 0.24384 0.30567 0.043842 0.03053 0.2382 0.22441 0.20083 0.19896 0.20608 0.20946 0.22206 0.21331 0.19676 0.19042 0.1991 0.20613 0.2255 0.26878 0.04389 0.025782 0.21692 0.21074 0.20831 0.20499 0.21589 0.22158 0.22158 0.20515 0.21058 0.21647 0.21036 0.21462 0.21301 0.2298 0.051801 0.035569 0.22832 0.2057 0.20181 0.20286 0.20613 0.21824 0.23694 0.19983 0.20742 0.2264 0.21913 0.21132 0.22046 0.21545 0.080566 0.055015 0.17974 0.19071 0.19322 0.19432 0.20897 0.24553 0.28751 0.22652 0.23088 0.23038 0.2156 0.21452 0.20238 0.17971 0.13842 0.084423 0.1789 0.19182 0.22042 0.24703 0.24644 0.2219 0.19349 0.1369 0.19593 0.26211 0.25221 0.25628 0.23367 0.1629 0.087682 0.05801 0.29882 0.24875 0.21949 0.20348 0.18784 0.17376 0.16785 0.16793 0.18137 0.21236 0.22835 0.22931 0.24095 0.23974 0.055423 0.036292 0.25513 0.22931 0.21304 0.20183 0.19791 0.19502 0.20777 0.20071 0.20138 0.20561 0.20911 0.20937 0.2278 0.24602 0.048045 0.028731 0.21938 0.21352 0.21763 0.21041 0.21111 0.21018 0.21777 0.23134 0.22081 0.2037 0.19749 0.20346 0.21628 0.22692 0.049709 0.031553 0.21172 0.20926 0.21542 0.21002 0.20882 0.21502 0.22975 0.23726 0.22625 0.21573 0.19538 0.19603 0.21437 0.21497 0.061949 0.047447 0.20432 0.20437 0.20654 0.20805 0.21591 0.22371 0.23709 0.28625 0.24289 0.21506 0.19432 0.18749 0.18755 0.18643 0.075171 0.050218 0.2158 0.20727 0.21241 0.21702 0.21296 0.21349 0.22105 0.28424 0.25138 0.22413 0.192 0.18162 0.18239 0.18425 0.067384 0.043453 0.23063 0.21923 0.21875 0.21113 0.2084 0.20859 0.20327 0.22687 0.19927 0.19968 0.19902 0.2074 0.22569 0.24208 0.047146 0.029163 0.21694 0.2094 0.21075 0.21042 0.21344 0.21461 0.22444 0.22095 0.20962 0.20473 0.201 0.2108 0.21725 0.23564 0.046648 0.027989 0.21789 0.2181 0.21545 0.20944 0.21193 0.21245 0.21474 0.21864 0.21236 0.21001 0.20627 0.20202 0.21723 0.23347 0.047596 0.026502 0.21933 0.2157 0.21537 0.21561 0.21154 0.20669 0.21576 0.20563 0.19954 0.20414 0.20353 0.22243 0.23039 0.23433 0.051355 0.034663 0.21374 0.21071 0.21201 0.20738 0.21036 0.21912 0.22667 0.22708 0.20676 0.20566 0.21125 0.21139 0.21074 0.22712 0.060077 0.042032 0.20597 0.20052 0.20408 0.21718 0.2207 0.22572 0.22585 0.25191 0.20938 0.2026 0.20697 0.21571 0.20358 0.20986 0 3.6116e-05 0.99639 0.0035768 0 0 0.59966 0.40034 0 0 0.98298 0.017021 0 0 0 1
"S01_I001_F006.tif" 0.16984 0.16628 0.1652 0.16712 0.16524 0.16633 0.33917 0.49288 0.52604 0.41701 0.58827 0.50132 0.097278 0.077691 0.075999 0.097094 0.079015 0.072194 0 0.37971 0.042567 0.0018087 0.014441 0.02909 0.54228 0.00032271 0.23541 0.035735 0.032521 0.022727 0.017604 0.014893 0.013703 0.014823 0.012408 0.011904 0.011306 0.011298 0.0079593 0.0072962 0.0075077 0.0078962 0.0059739 0.0061696 0.0063499 0.0051947 0.0047953 0.0045596 0.0043895 0.0040719 0.0036726 0.0029475 0.003396 0.0033782 0.0026939 0.0027543 0.0024591 0.002505 0.0025085 0.0020969 0.0019911 0.0018673 0.001647 0.0015598 0.0014922 0.019457 0.014312 0.013279 0.01271 0.012559 0.012847 0.012238 0.011728 0.011876 0.011438 0.011518 0.01146 0.01168 0.011679 0.011599 0.011541 0.01122 0.011627 0.011299 0.010543 0.010423 0.010486 0.010598 0.010144 0.010317 0.0098529 0.00887 0.0087946 0.008848 0.0096436 0.0097675 0.0099936 0.010362 0.010694 0.010347 0.010225 0.010148 0.0090242 0.0092011 0.00934 0.063135 0.14928 0.27796 0.30215 0.59771 0.40672 0.59423 0 0 1.4128e-05 0.0022499 0.35389 0.62617 0.017342 0.00032141 1.766e-05 0 0 7.064e-06 0.013408 0.58047 0.3892 0.015389 0.0014693 6.0044e-05 0 0 0.91163 0.050215 0.029386 0.0076998 0.00069934 0.00033907 3.532e-05 0 0 0 0.00015022 0.0093135 0.015923 0.0037554 0.016524 0.2046 0.48535 0.21421 0.043713 0.0064594 0.010365 0.0054078 0.012318 0.07616 0.39447 0.33213 0.097341 0.04807 0.016524 0.0072105 0.46162 0.08938 0.12723 0.11552 0.10906 0.06189 0.016073 0.0084122 0.0075109 0.0033048 0.025699 0.026137 0.18273 0.16424 2.8267e-05 5.6534e-05 0.0029115 0.0024875 0.00050881 0.0096108 0.17288 0.54682 0.25273 0.011957 0.00019787 0.0027702 0.0027984 0.065353 0.33095 0.40139 0.16714 0.019306 0.0073777 0.0027136 0.93196 0.026712 0.011363 0.010431 0.0065862 0.0023462 0.0031659 0.0028832 0.0028832 0.0016678 0.13619 0.045916 0.30964 0.22252 0.056497 0.033601 0.20969 0.20269 0.20623 0.21221 0.21469 0.22228 0.23222 0.20101 0.19835 0.2039 0.21156 0.22695 0.23028 0.22794 0.059243 0.035298 0.22023 0.21746 0.21284 0.21249 0.21276 0.21359 0.21062 0.20749 0.20504 0.21048 0.20935 0.2173 0.22452 0.22582 0.055291 0.034135 0.21989 0.21781 0.21513 0.21453 0.21235 0.21108 0.2092 0.22992 0.22053 0.20289 0.20253 0.21187 0.21207 0.22019 0.053318 0.030536 0.21808 0.2137 0.21015 0.20681 0.21395 0.21859 0.21873 0.20743 0.20813 0.21227 0.21388 0.21624 0.2217 0.22036 0.04883 0.026323 0.2266 0.21917 0.21125 0.21003 0.20814 0.20967 0.21514 0.21173 0.21019 0.21652 0.21264 0.21022 0.21377 0.22494 0.056667 0.033739 0.22397 0.21292 0.2111 0.20907 0.20999 0.21222 0.22073 0.21564 0.21182 0.21112 0.20884 0.21795 0.21571 0.21892 0.056794 0.035541 0.21138 0.21272 0.21394 0.21071 0.21293 0.21727 0.22105 0.21943 0.21043 0.20237 0.20494 0.21599 0.22077 0.22607 0.053691 0.0312 0.22712 0.21418 0.20668 0.20939 0.2089 0.21323 0.22051 0.21997 0.20761 0.20772 0.21072 0.2036 0.21274 0.23763 0.056898 0.033006 0.2124 0.20918 0.20835 0.21065 0.21683 0.22122 0.22137 0.2034 0.20691 0.20828 0.209 0.20892 0.22315 0.24033 0.054177 0.030371 0.22006 0.2196 0.21697 0.21506 0.21255 0.20801 0.20775 0.20866 0.21433 0.21433 0.21325 0.21419 0.21469 0.22055 0.055629 0.032913 0.22603 0.21166 0.20187 0.20392 0.20746 0.21648 0.23258 0.20564 0.20524 0.21572 0.21614 0.21709 0.21301 0.22715 0.068185 0.041916 0.20332 0.20415 0.20638 0.20315 0.20897 0.22676 0.24726 0.19498 0.19905 0.20776 0.21872 0.22784 0.22438 0.22728 0.089588 0.051817 0.19056 0.19493 0.22479 0.24411 0.23577 0.21317 0.19667 0.15534 0.18866 0.22943 0.25272 0.25877 0.22977 0.18531 0.066265 0.039566 0.25769 0.23419 0.21955 0.20563 0.19983 0.19138 0.19174 0.21044 0.21811 0.22768 0.22313 0.21628 0.20535 0.19901 0.056131 0.033768 0.22936 0.22259 0.21579 0.20649 0.20375 0.20706 0.21496 0.2169 0.21124 0.21646 0.21131 0.20848 0.21887 0.21674 0.062382 0.036168 0.20785 0.20342 0.20654 0.21647 0.22127 0.22016 0.2243 0.22068 0.20313 0.20897 0.2046 0.2051 0.21885 0.23866 0.064621 0.041125 0.22246 0.21596 0.21314 0.21065 0.20901 0.21146 0.21731 0.23455 0.2166 0.21279 0.20097 0.20025 0.20897 0.22587 0.063411 0.039993 0.22276 0.2169 0.21639 0.21511 0.21052 0.20733 0.211 0.25006 0.21258 0.20373 0.20423 0.20033 0.20734 0.22173 0.05801 0.035697 0.22557 0.21447 0.21036 0.21215 0.21364 0.20968 0.21413 0.22335 0.21934 0.21461 0.20564 0.19806 0.20834 0.23066 0.05538 0.033784 0.21945 0.2118 0.21218 0.21098 0.2127 0.21396 0.21893 0.20881 0.19982 0.21464 0.21158 0.20369 0.22107 0.2404 0.066949 0.040792 0.21713 0.21831 0.21839 0.21494 0.2108 0.20702 0.21341 0.22811 0.2166 0.21289 0.21377 0.21118 0.21025 0.2072 0.065952 0.040726 0.21935 0.21589 0.20773 0.20647 0.21133 0.21787 0.22136 0.2181 0.21655 0.2076 0.20295 0.20253 0.22137 0.2309 0.065408 0.041802 0.21376 0.21286 0.21528 0.21582 0.2129 0.21225 0.21712 0.21736 0.21167 0.20961 0.20068 0.20372 0.21899 0.23796 0.062499 0.039665 0.21983 0.21264 0.20571 0.20418 0.20943 0.21781 0.23039 0.2228 0.20859 0.20047 0.21058 0.22082 0.2119 0.22484 0.065701 0.040807 0.22015 0.20698 0.20958 0.2169 0.21723 0.21339 0.21577 0.21167 0.20159 0.20223 0.20707 0.22216 0.22039 0.23489 0 0 0.99373 0.0062666 0 0 0.43735 0.56187 0.0007789 0 0.95713 0.042656 0.00021406 0 0 1
"S01_I001_F007.tif" 0.16918 0.1669 0.16557 0.16587 0.16557 0.16691 0.21896 0.3616 0.3886 0.25008 0.40974 0.37224 0.067923 0.071793 0.062649 0.055215 0.06402 0.070449 0 0.43979 0.074636 0.0055397 0.29727 0.023425 0.58743 0.0094652 0.67422 0.37759 0.28418 0.20604 0.17511 0.183 0.14068 0.11029 0.10405 0.10949 0.093912 0.07381 0.081115 0.064058 0.069796 0.060594 0.060461 0.056619 0.046609 0.049522 0.047484 0.046006 0.038506 0.041147 0.035243 0.036929 0.033313 0.030092 0.028907 0.031462 0.028109 0.028722 0.025985 0.024741 0.022428 0.022595 0.021297 0.021394 0.021168 0.19744 0.18451 0.18092 0.18045 0.17855 0.18183 0.17865 0.18848 0.18793 0.18645 0.18613 0.1888 0.17539 0.17268 0.18113 0.17851 0.1698 0.16637 0.16393 0.17101 0.16826 0.16745 0.15733 0.15884 0.15345 0.15565 0.15097 0.15106 0.14974 0.14265 0.1474 0.14548 0.13816 0.13735 0.13978 0.1348 0.13741 0.13846 0.14155 0.1421 0.062844 0.13599 0.25668 0.29446 0.57109 0.38634 0.58704 0 0 5.2923e-07 0.00079066 0.036621 0.54661 0.38256 0.026643 0.0063221 0.00045408 0 0.00015983 0.008022 0.21059 0.65674 0.092477 0.016653 0.0046847 0.0066021 0.0040671 0.95083 0.012762 0.010941 0.0070096 0.0040057 0.0027271 0.002435 0.0054479 0.0037829 6.4036e-05 0.0003411 0.0002274 0.0054576 0.05685 0.17828 0.24343 0.22479 0.13189 0.089483 0.069244 0.0003411 0.0019329 0.032064 0.13815 0.28891 0.22308 0.13462 0.068789 0.047072 0.065037 0.42558 0.069471 0.073223 0.0805 0.084139 0.086413 0.067425 0.060148 0.034792 0.018306 0.0048742 0.0035458 0.029979 0.026991 0.0015607 0.0020124 0.0098774 0.063803 0.20408 0.23316 0.14648 0.16364 0.12871 0.046676 0.0013759 0.019899 0.068012 0.2677 0.22498 0.12007 0.15327 0.063679 0.059182 0.021829 0.9348 0.023246 0.015134 0.009364 0.0056882 0.0047231 0.0027106 0.0022794 0.0013759 0.00067766 0.028037 0.016406 0.027092 0.021698 0.032909 0.019885 0.22636 0.21622 0.21054 0.21119 0.2114 0.21194 0.21235 0.23987 0.21253 0.20594 0.2098 0.2129 0.20564 0.21332 0.034782 0.023062 0.20998 0.20953 0.21449 0.21432 0.20823 0.2173 0.22615 0.23981 0.21444 0.20409 0.20218 0.20523 0.20868 0.22557 0.036381 0.023209 0.21415 0.21275 0.20975 0.21065 0.21419 0.21712 0.22138 0.22732 0.20317 0.19622 0.2049 0.21264 0.21735 0.23841 0.034751 0.021297 0.21914 0.21991 0.21647 0.21275 0.20932 0.20972 0.21269 0.22489 0.20632 0.20449 0.21092 0.21282 0.21186 0.2287 0.033324 0.02004 0.22134 0.21518 0.21154 0.21209 0.21273 0.21208 0.21505 0.21987 0.2079 0.21265 0.21391 0.21228 0.21146 0.22193 0.031735 0.019943 0.22476 0.21365 0.2085 0.20576 0.2069 0.21389 0.22654 0.21276 0.20364 0.20226 0.20939 0.21535 0.22122 0.23537 0.03858 0.024649 0.20615 0.20398 0.20591 0.20688 0.21167 0.22215 0.24326 0.20974 0.20043 0.1941 0.20443 0.21307 0.22688 0.25136 0.04997 0.032171 0.19596 0.20132 0.20508 0.20925 0.22012 0.23317 0.23509 0.18149 0.17759 0.18152 0.19094 0.21424 0.24955 0.30465 0.044334 0.027425 0.24195 0.23172 0.22246 0.21081 0.20022 0.19673 0.1961 0.1909 0.18706 0.19483 0.20107 0.21573 0.23345 0.27695 0.036421 0.021181 0.23214 0.22299 0.2128 0.2087 0.20834 0.20677 0.20826 0.21369 0.21038 0.2041 0.20902 0.21285 0.21686 0.2331 0.03725 0.023544 0.22039 0.21328 0.20959 0.2071 0.21134 0.21352 0.22478 0.21142 0.21132 0.20863 0.20881 0.21599 0.22013 0.22369 0.064201 0.049501 0.16422 0.16518 0.17871 0.19866 0.2243 0.25966 0.30927 0.17704 0.18857 0.19324 0.20532 0.23216 0.2502 0.25348 0.11808 0.076062 0.17142 0.18624 0.21834 0.25574 0.26165 0.22536 0.18125 0.13083 0.16612 0.23366 0.26943 0.27782 0.23972 0.18242 0.061559 0.040497 0.31027 0.26276 0.2283 0.19777 0.17617 0.16438 0.16034 0.21275 0.22467 0.23379 0.23641 0.21237 0.1957 0.18431 0.038873 0.024431 0.24432 0.22359 0.21604 0.20795 0.20206 0.20014 0.2059 0.22655 0.2165 0.20945 0.20501 0.20447 0.21622 0.22179 0.035557 0.022307 0.21677 0.21265 0.20763 0.20128 0.20506 0.21613 0.24049 0.22826 0.21187 0.2066 0.20385 0.20743 0.2181 0.22389 0.052488 0.039259 0.19147 0.19021 0.19479 0.20902 0.22162 0.23534 0.25754 0.30315 0.2505 0.20622 0.18671 0.18414 0.18723 0.18205 0.054945 0.040234 0.24222 0.22573 0.21518 0.20991 0.20543 0.20259 0.19894 0.33758 0.25027 0.20537 0.18578 0.17305 0.17265 0.17531 0.038717 0.02453 0.24821 0.23062 0.21646 0.20479 0.20008 0.20043 0.19941 0.26078 0.22686 0.21045 0.20308 0.19484 0.19596 0.20802 0.03458 0.021174 0.21806 0.21438 0.21235 0.2124 0.20785 0.21487 0.22009 0.22897 0.21791 0.21026 0.20487 0.20387 0.21043 0.2237 0.034688 0.020589 0.22217 0.21402 0.20732 0.20741 0.20753 0.21442 0.22712 0.21222 0.20822 0.21002 0.21061 0.21224 0.21763 0.22906 0.037165 0.022803 0.22526 0.21562 0.20955 0.20951 0.20636 0.21306 0.22063 0.22288 0.2173 0.20353 0.20287 0.21454 0.21384 0.22505 0.038374 0.024076 0.21765 0.21426 0.20966 0.20984 0.21256 0.21575 0.22028 0.23403 0.2158 0.20872 0.2052 0.20596 0.20708 0.22321 0.034427 0.021962 0.22752 0.21877 0.21436 0.20857 0.20582 0.21085 0.21411 0.22422 0.21644 0.21139 0.2047 0.20386 0.2129 0.22649 0.03282 0.019425 0.21644 0.21167 0.20947 0.20872 0.21268 0.21493 0.22608 0.22541 0.21618 0.20847 0.21016 0.2135 0.20838 0.2179 0 0.00022763 0.69455 0.30375 0.0014734 0 0.1398 0.84816 0.011254 0.00077836 0.96326 0.02771 0.0077205 0.0013027 6.6087e-06 1
"S01_I001_F008.tif" 0.17181 0.16742 0.16445 0.16445 0.16445 0.16743 0.21675 0.40005 0.41565 0.23511 0.37511 0.37643 0.0625 0.064756 0.064027 0.058267 0.059182 0.06281 0 0.45838 0.062382 0.0038764 0.19822 0.02919 0.55606 0.0017218 0.24807 0.15847 0.096224 0.091967 0.097662 0.072555 0.07345 0.047827 0.039904 0.037824 0.035856 0.033742 0.026796 0.023081 0.020018 0.025443 0.021255 0.018678 0.016011 0.01294 0.01335 0.011604 0.013989 0.012034 0.011834 0.011407 0.0098928 0.0096431 0.0093213 0.0083709 0.0081577 0.0074626 0.0070868 0.0078407 0.0067753 0.0062325 0.0065877 0.0055736 0.0055595 0.10032 0.093518 0.091437 0.090129 0.095052 0.090085 0.089382 0.084926 0.085763 0.083514 0.080698 0.080137 0.079481 0.077126 0.07846 0.079086 0.075238 0.072961 0.073813 0.07457 0.073216 0.07287 0.067701 0.067703 0.065506 0.064699 0.066709 0.068026 0.066687 0.064702 0.062177 0.060291 0.053462 0.052007 0.052622 0.05164 0.048328 0.046896 0.047044 0.043344 0.059103 0.12162 0.25648 0.27095 0.53884 0.34214 0.53751 0 0 0 1.9522e-05 0.0053205 0.39781 0.56663 0.019941 0.0067562 0.003517 0 0 0.00052259 0.077718 0.76646 0.12472 0.017414 0.0066255 0.003927 0.002613 0.93927 0.013664 0.017041 0.011736 0.0073163 0.004804 0.0032887 0.001772 0.00090703 0.00020423 0.0022393 0.0097971 0.013436 0.047866 0.12428 0.15297 0.12988 0.13786 0.15983 0.22183 0.0013996 0.0023793 0.049125 0.1345 0.14934 0.1282 0.10917 0.094472 0.16417 0.16725 0.23443 0.056683 0.062701 0.077397 0.1212 0.12428 0.1275 0.11085 0.062561 0.022393 0.011287 0.0048055 0.14054 0.093106 0.0012795 0.0028331 0.0068543 0.030799 0.18251 0.2548 0.25398 0.19457 0.070097 0.0022848 0.0017364 0.0036556 0.071285 0.2516 0.13919 0.11899 0.19585 0.16359 0.051727 0.0023762 0.79784 0.063517 0.053098 0.032535 0.017547 0.0097788 0.0063974 0.0062146 0.0076768 0.0053921 0.017493 0.010362 0.071957 0.05256 0.040276 0.024517 0.2233 0.21728 0.20992 0.20484 0.20495 0.21663 0.22308 0.2392 0.21336 0.20912 0.20035 0.20989 0.21099 0.21709 0.04828 0.031026 0.20689 0.21107 0.21286 0.21189 0.2104 0.2169 0.22999 0.24535 0.19963 0.20356 0.20276 0.21107 0.21983 0.21779 0.051654 0.031468 0.21662 0.20942 0.21117 0.20965 0.21793 0.22019 0.21503 0.23333 0.19523 0.19308 0.20286 0.21768 0.22137 0.23645 0.042169 0.02626 0.22929 0.22615 0.21613 0.21175 0.21055 0.20282 0.20331 0.2387 0.20378 0.20434 0.20289 0.2094 0.21007 0.23083 0.03652 0.022033 0.22037 0.2179 0.21222 0.21283 0.21122 0.21271 0.21275 0.24413 0.20572 0.21028 0.21809 0.21232 0.20287 0.2066 0.037467 0.023587 0.21943 0.20297 0.19933 0.20605 0.20728 0.21786 0.24707 0.20964 0.19637 0.20165 0.2005 0.21126 0.23037 0.2502 0.051437 0.032545 0.20611 0.19333 0.19913 0.20419 0.21506 0.23032 0.25185 0.20547 0.2015 0.19425 0.19659 0.21325 0.23555 0.2534 0.06664 0.03966 0.20289 0.20544 0.20494 0.21002 0.22273 0.23091 0.22307 0.1943 0.1869 0.18732 0.19781 0.21555 0.23911 0.27902 0.049979 0.029432 0.25069 0.23819 0.22738 0.21405 0.19521 0.18839 0.18609 0.2061 0.18754 0.18867 0.19869 0.22206 0.23262 0.26432 0.036699 0.022164 0.22443 0.2149 0.20706 0.21046 0.21339 0.21023 0.21953 0.21591 0.20644 0.19906 0.20909 0.214 0.22411 0.23139 0.044424 0.025759 0.21907 0.20848 0.2047 0.20466 0.21311 0.2193 0.23069 0.20878 0.20735 0.20441 0.20706 0.22153 0.22815 0.22272 0.078453 0.057217 0.15585 0.15878 0.17425 0.19923 0.24294 0.27613 0.29282 0.1694 0.17952 0.19118 0.20759 0.25413 0.24965 0.24852 0.12505 0.075817 0.19062 0.19574 0.21852 0.24984 0.25695 0.2188 0.16954 0.13801 0.16767 0.23021 0.26304 0.27429 0.24025 0.18654 0.064584 0.040877 0.3035 0.26007 0.2319 0.20623 0.17976 0.16369 0.15486 0.21141 0.22585 0.23768 0.23352 0.21091 0.19336 0.18727 0.042567 0.02622 0.23265 0.21746 0.20648 0.20761 0.21534 0.20645 0.21401 0.21987 0.21628 0.21171 0.20523 0.2017 0.22088 0.22433 0.045504 0.027814 0.23105 0.22294 0.21249 0.19745 0.19508 0.20613 0.23485 0.22714 0.20915 0.20478 0.20754 0.20666 0.22189 0.22285 0.068065 0.046819 0.17802 0.18782 0.19656 0.20657 0.22705 0.24839 0.25559 0.31176 0.24854 0.19329 0.18595 0.18668 0.19411 0.17967 0.070763 0.045529 0.23901 0.2205 0.21162 0.20972 0.21592 0.2089 0.19433 0.30814 0.23881 0.21096 0.19127 0.17683 0.18148 0.19252 0.048339 0.029578 0.26058 0.2372 0.22151 0.20643 0.19439 0.19386 0.18602 0.24571 0.22167 0.20791 0.19804 0.19391 0.20922 0.22354 0.039609 0.022544 0.21731 0.21912 0.20795 0.20245 0.20678 0.22063 0.22575 0.23407 0.22801 0.20663 0.20199 0.19957 0.2078 0.22194 0.03881 0.021477 0.234 0.21718 0.20899 0.20552 0.20039 0.21036 0.22355 0.22256 0.20804 0.21636 0.2136 0.2115 0.21441 0.21353 0.042159 0.026859 0.21543 0.20968 0.20166 0.20775 0.21101 0.21845 0.23602 0.25016 0.23774 0.21452 0.21313 0.1956 0.18888 0.19997 0.049372 0.032411 0.20862 0.20632 0.20765 0.21502 0.21941 0.22385 0.21912 0.26031 0.24183 0.20932 0.20336 0.18718 0.18687 0.21113 0.040546 0.025296 0.2411 0.2349 0.21506 0.20704 0.20363 0.19674 0.20153 0.23902 0.22449 0.2134 0.19055 0.19378 0.2112 0.22757 0.034256 0.019948 0.2205 0.21138 0.21462 0.21078 0.20513 0.21057 0.22701 0.24001 0.21967 0.21153 0.20872 0.20456 0.20174 0.21377 0 7.6886e-05 0.58874 0.40392 0.0072609 0 0.035804 0.92753 0.031866 0.0047948 0.91749 0.052899 0.022809 0.0061691 0.00063623 1
"S01_I001_F009.tif" 0.17207 0.16764 0.16435 0.16396 0.16434 0.16764 0.23187 0.30236 0.34575 0.20374 0.32839 0.32228 0.073604 0.053613 0.060094 0.054379 0.05774 0.061715 0 0.37205 0.058694 0.0034331 0.20609 0.03974 0.5199 0.10336 0.20159 0.12386 0.091525 0.072707 0.090381 0.074082 0.071857 0.063025 0.050684 0.041474 0.042788 0.032535 0.030619 0.030267 0.029108 0.024437 0.023139 0.024386 0.020974 0.01933 0.019501 0.019327 0.020379 0.017105 0.017226 0.016328 0.014094 0.013241 0.01209 0.011151 0.010207 0.0098796 0.0088808 0.0090954 0.0080147 0.0085234 0.0073835 0.0086459 0.007359 0.72474 0.71535 0.7132 0.71001 0.70495 0.71246 0.70796 0.70149 0.69975 0.68454 0.68499 0.68567 0.67804 0.67421 0.66829 0.66977 0.67057 0.66475 0.66331 0.66159 0.66109 0.65339 0.65114 0.65257 0.65365 0.65229 0.6375 0.63636 0.63481 0.63177 0.63219 0.63331 0.62789 0.62822 0.6267 0.62879 0.6218 0.62185 0.62123 0.61985 0.05346 0.1084 0.21556 0.21533 0.43077 0.26956 0.47035 0 5.0917e-06 2.1385e-05 0.0020509 0.51303 0.45532 0.020909 0.0057414 0.0023004 0.00062424 0 7.1283e-06 0.0052067 0.81089 0.14793 0.021601 0.007943 0.0036334 0.0018931 0.00089308 0.89193 0.044918 0.027639 0.014473 0.0097343 0.005219 0.0034023 0.0017526 0.00063748 0.00029124 0.0045838 0.0009376 0.0051047 0.049797 0.17356 0.24919 0.2094 0.16523 0.085842 0.05636 0.001146 0.0034379 0.01146 0.094385 0.17085 0.20773 0.19617 0.13981 0.093551 0.081467 0.18085 0.070216 0.093968 0.094072 0.13679 0.12553 0.12272 0.096052 0.042504 0.037296 0.010261 0.003666 0.17612 0.17617 0.00050676 0.0013936 0.0030722 0.015235 0.093624 0.22104 0.39512 0.23276 0.03541 0.001837 0.00088683 0.015583 0.051753 0.15979 0.3273 0.2466 0.15057 0.0337 0.012036 0.0017737 0.63428 0.20898 0.067906 0.040478 0.023754 0.013904 0.0063345 0.0030406 0.0010452 0.00028505 0.036995 0.0077393 0.042274 0.019348 0.039846 0.023974 0.21646 0.20897 0.21012 0.21151 0.21387 0.21568 0.22338 0.2147 0.20699 0.20142 0.20208 0.20286 0.22553 0.24643 0.041903 0.024364 0.22063 0.21848 0.21367 0.21152 0.20885 0.21035 0.21649 0.21997 0.20731 0.19953 0.20545 0.20813 0.22152 0.23808 0.044533 0.024233 0.21858 0.21683 0.21289 0.20497 0.20931 0.21503 0.22239 0.22111 0.22121 0.20433 0.20126 0.20067 0.21263 0.23879 0.045977 0.024968 0.21411 0.20543 0.20588 0.21214 0.21637 0.21979 0.22627 0.21907 0.20989 0.20152 0.20537 0.21033 0.22279 0.23102 0.047231 0.025744 0.22124 0.21212 0.21172 0.21124 0.21039 0.2105 0.22278 0.22158 0.21191 0.20958 0.21401 0.21101 0.21221 0.21971 0.054736 0.028622 0.19596 0.20005 0.20561 0.2105 0.2163 0.22964 0.24194 0.18902 0.19954 0.20438 0.21608 0.2196 0.22853 0.24286 0.063973 0.035549 0.20364 0.20874 0.20816 0.20972 0.21055 0.22436 0.23483 0.16532 0.17735 0.18505 0.19687 0.22388 0.25266 0.29887 0.066117 0.040076 0.22087 0.21727 0.21237 0.2097 0.21024 0.21177 0.21778 0.15909 0.15596 0.16592 0.19144 0.22582 0.26218 0.33958 0.060827 0.032518 0.24706 0.23393 0.21913 0.20847 0.20076 0.19819 0.19246 0.17601 0.1791 0.18429 0.19505 0.21471 0.25036 0.30049 0.055135 0.028703 0.22623 0.21767 0.21343 0.2076 0.20703 0.20955 0.2185 0.20061 0.19986 0.20844 0.21422 0.21697 0.22507 0.23482 0.053025 0.030799 0.19194 0.19214 0.19975 0.20982 0.21839 0.22875 0.25921 0.24753 0.2309 0.21318 0.20629 0.21109 0.19446 0.19654 0.082213 0.051849 0.16248 0.16665 0.17735 0.19445 0.21784 0.2639 0.31732 0.2233 0.22433 0.22742 0.23124 0.21284 0.19806 0.18282 0.12415 0.072327 0.17932 0.18849 0.20984 0.24116 0.24321 0.22679 0.21119 0.16162 0.18487 0.22391 0.27636 0.26139 0.21006 0.1818 0.092616 0.050318 0.27921 0.24822 0.23214 0.21329 0.19461 0.17218 0.16035 0.17698 0.19621 0.21746 0.23363 0.23342 0.22661 0.21569 0.065628 0.035645 0.26717 0.23769 0.21614 0.20296 0.1903 0.19191 0.19383 0.18311 0.18772 0.20049 0.2098 0.2232 0.23883 0.25685 0.042652 0.025454 0.19756 0.20054 0.20669 0.21049 0.21933 0.22441 0.24098 0.23568 0.22236 0.20466 0.20207 0.20656 0.21338 0.21528 0.050065 0.030061 0.20747 0.20559 0.20401 0.19836 0.2088 0.22511 0.25067 0.28284 0.23861 0.21028 0.19545 0.19222 0.18785 0.19275 0.065293 0.04119 0.19843 0.19914 0.20555 0.21172 0.21544 0.22798 0.24173 0.34009 0.25457 0.21424 0.18679 0.16914 0.17075 0.16441 0.071268 0.038957 0.22381 0.22418 0.21239 0.20974 0.20726 0.21299 0.20963 0.29743 0.25099 0.22407 0.19984 0.18056 0.17371 0.1734 0.067386 0.034601 0.22433 0.21893 0.21835 0.21451 0.21318 0.2048 0.2059 0.25163 0.22531 0.21036 0.20711 0.20623 0.20119 0.19817 0.04393 0.025414 0.2135 0.21423 0.20585 0.21277 0.2151 0.21638 0.22217 0.21318 0.20218 0.19721 0.20436 0.21939 0.22262 0.24106 0.046259 0.026743 0.21994 0.21913 0.21285 0.20399 0.20739 0.21464 0.22207 0.21895 0.20618 0.20554 0.20637 0.20474 0.22011 0.23811 0.047739 0.02763 0.21669 0.21343 0.20774 0.20729 0.21019 0.21867 0.22599 0.21527 0.20838 0.20602 0.20817 0.21264 0.22004 0.22948 0.050428 0.029202 0.21236 0.21095 0.2062 0.20922 0.21285 0.2186 0.22982 0.23182 0.22632 0.21182 0.2007 0.2028 0.20733 0.21922 0.054738 0.0329 0.21365 0.20724 0.20652 0.20807 0.21195 0.22284 0.22974 0.22704 0.22261 0.21954 0.19795 0.19887 0.21016 0.22384 0 0.00025426 0.96814 0.030775 0.00083019 0 0.63223 0.35066 0.016055 0.0010599 0.86841 0.09968 0.026081 0.005402 0.00042582 1
"S01_I001_F010.tif" 0.16733 0.16602 0.1663 0.16802 0.16631 0.16603 0.26763 0.47281 0.53467 0.34478 0.48062 0.42046 0.058482 0.062022 0.058114 0.065029 0.053071 0.055287 0.5 0.3598 0.038618 0.0014891 0.022337 0.037041 0.51544 0.0012795 0.11322 0.063034 0.049556 0.046384 0.042066 0.050628 0.042087 0.035858 0.03614 0.02658 0.026191 0.022536 0.025756 0.020518 0.018202 0.019778 0.019353 0.016198 0.014265 0.012749 0.013591 0.011926 0.011768 0.010159 0.0099702 0.0098265 0.0088536 0.0087783 0.0088712 0.0086413 0.0075189 0.0072779 0.0068789 0.0066898 0.0055305 0.0052809 0.0056052 0.0059302 0.0051245 0.046427 0.037465 0.033582 0.032349 0.031764 0.031051 0.030893 0.029853 0.029736 0.029884 0.029554 0.030022 0.030641 0.030074 0.029132 0.029212 0.028318 0.028821 0.028434 0.028637 0.028124 0.028696 0.028767 0.029461 0.029816 0.028483 0.032533 0.033297 0.033801 0.033354 0.032129 0.030767 0.03124 0.030998 0.029331 0.030529 0.033693 0.03337 0.033131 0.033877 0.063027 0.16196 0.26925 0.28626 0.57376 0.37374 0.56495 0 0 3.4348e-05 0.0087333 0.57802 0.40647 0.0063389 0.00039667 2.216e-06 0 0 5.0968e-05 0.016874 0.82637 0.1456 0.0086724 0.0023711 6.7589e-05 0 0 0.90848 0.066025 0.018076 0.0035667 0.003026 0.00082657 0 0 0 0 0.0017394 0.0070244 0.0021408 0.0066899 0.24719 0.43491 0.21046 0.055727 0.019334 0.014785 0.0014049 0.0028097 0.017996 0.38039 0.32653 0.12831 0.069775 0.062149 0.0080278 0.002609 0.43223 0.10764 0.11701 0.10557 0.065427 0.043618 0.030238 0.028097 0.047565 0.022612 0.018243 0.011412 0.083591 0.077007 0.0022242 0.0036777 0.00072673 0.0015195 0.011672 0.075866 0.23535 0.37228 0.26777 0.028915 0.0012773 0.0062102 0.01165 0.10077 0.42727 0.35755 0.066176 0.016054 0.011496 0.0015415 0.7458 0.15056 0.064591 0.021626 0.0071351 0.0041401 0.0036997 0.0010571 0.00079279 0.0005946 0.05982 0.025041 0.051241 0.03324 0.041761 0.024475 0.21631 0.21372 0.21507 0.21614 0.21549 0.21044 0.21282 0.2111 0.20507 0.2061 0.20554 0.20908 0.22712 0.236 0.040575 0.023676 0.22428 0.2173 0.21189 0.21173 0.21044 0.20865 0.2157 0.22407 0.21211 0.20357 0.20874 0.21045 0.21521 0.22585 0.038879 0.022341 0.21551 0.21372 0.21655 0.20941 0.21237 0.21181 0.22064 0.22237 0.21883 0.20576 0.20072 0.20267 0.21693 0.23273 0.037935 0.02235 0.21873 0.21508 0.20913 0.2055 0.21017 0.21569 0.22569 0.21326 0.21109 0.21288 0.20911 0.20631 0.21711 0.23024 0.037976 0.021533 0.22187 0.2158 0.2125 0.21008 0.20997 0.21242 0.21736 0.22507 0.21829 0.21312 0.20825 0.20757 0.20856 0.21913 0.044396 0.025621 0.21851 0.2133 0.21085 0.2083 0.20956 0.21743 0.22206 0.22183 0.2131 0.2087 0.20654 0.20148 0.21273 0.23562 0.047841 0.02816 0.21449 0.21124 0.21057 0.20894 0.21073 0.21639 0.22764 0.20533 0.20308 0.2006 0.20476 0.20761 0.22481 0.25381 0.053627 0.03426 0.20775 0.20803 0.20886 0.20905 0.21734 0.21849 0.23047 0.17753 0.18311 0.18261 0.18696 0.21287 0.25185 0.30508 0.050982 0.030513 0.23487 0.2283 0.21985 0.20939 0.20303 0.20323 0.20134 0.18253 0.1777 0.18122 0.20097 0.21626 0.24219 0.29914 0.041535 0.023281 0.23775 0.22649 0.21438 0.20757 0.20375 0.20077 0.20927 0.19725 0.19706 0.19569 0.20868 0.2194 0.23083 0.25108 0.051508 0.029633 0.21412 0.21029 0.20791 0.20968 0.21112 0.21807 0.22881 0.21404 0.2114 0.21252 0.21528 0.21161 0.21507 0.22008 0.065408 0.039164 0.18564 0.18859 0.19048 0.19932 0.21761 0.24238 0.27598 0.19344 0.20374 0.21268 0.22817 0.22778 0.22136 0.21284 0.10191 0.057844 0.17844 0.19431 0.21658 0.24089 0.24136 0.22231 0.20611 0.16711 0.19263 0.23242 0.25822 0.25669 0.22159 0.17135 0.074573 0.040818 0.27489 0.24823 0.22774 0.20871 0.19227 0.17746 0.1707 0.21464 0.21988 0.22468 0.22239 0.2229 0.20636 0.18914 0.054661 0.030797 0.24284 0.22753 0.21198 0.20213 0.20284 0.20429 0.20839 0.21914 0.21307 0.21098 0.2109 0.22009 0.21575 0.21006 0.043277 0.024963 0.20917 0.21005 0.21041 0.20936 0.21348 0.21853 0.22899 0.239 0.21335 0.19791 0.20392 0.21321 0.21196 0.22066 0.046456 0.027965 0.20959 0.20796 0.20479 0.20547 0.21275 0.22416 0.23527 0.25792 0.22884 0.20686 0.19822 0.19881 0.20176 0.20759 0.050986 0.031275 0.21466 0.21757 0.2156 0.2125 0.20918 0.21177 0.21871 0.29472 0.23861 0.21239 0.19272 0.18572 0.185 0.19085 0.050228 0.02768 0.22594 0.22257 0.21303 0.20725 0.20735 0.21184 0.21201 0.26308 0.23123 0.2089 0.20146 0.19794 0.1981 0.1993 0.048023 0.024941 0.223 0.21757 0.2134 0.21566 0.21037 0.21039 0.20961 0.24213 0.22366 0.20658 0.20205 0.2045 0.20955 0.21152 0.042484 0.024457 0.21733 0.21369 0.21232 0.21126 0.21288 0.2139 0.21863 0.22461 0.21473 0.22111 0.21488 0.20963 0.20461 0.21042 0.041671 0.022579 0.2209 0.21471 0.21045 0.20967 0.20736 0.21358 0.22332 0.23241 0.22282 0.21547 0.21686 0.20643 0.1974 0.20861 0.043215 0.02391 0.21574 0.21027 0.20889 0.20936 0.21476 0.21939 0.22159 0.22073 0.221 0.21425 0.20707 0.20954 0.21124 0.21618 0.043982 0.02438 0.21929 0.21662 0.21081 0.20931 0.21248 0.2135 0.21799 0.22674 0.21872 0.20985 0.20235 0.20748 0.21397 0.22088 0.043856 0.022779 0.22119 0.21855 0.21249 0.20822 0.20888 0.21438 0.21629 0.21856 0.2112 0.20448 0.20466 0.21156 0.22426 0.22527 0 0.00098295 0.99405 0.0049682 0 0 0.69287 0.30489 0.0022414 0 0.94436 0.053849 0.0017894 0 0 1
"S01_I001_F011.tif" 0.17009 0.16706 0.16518 0.16545 0.16517 0.16706 0.33515 0.40395 0.51624 0.4058 0.3783 0.34155 0.087903 0.059729 0.066856 0.078836 0.049126 0.048873 0 0.38124 0.052436 0.002742 0.038332 0.024694 0.56852 0.000645 0.76485 0.089982 0.072407 0.078822 0.058947 0.047726 0.063392 0.049765 0.0458 0.042322 0.036332 0.030559 0.033725 0.029712 0.029489 0.023485 0.023752 0.022731 0.016669 0.019818 0.015654 0.016305 0.016041 0.013562 0.012816 0.012237 0.011705 0.010368 0.010282 0.0097902 0.0092509 0.0083174 0.0078172 0.0076597 0.0075867 0.0071474 0.0071143 0.0059182 0.005892 0.051961 0.047038 0.049314 0.04956 0.049554 0.051267 0.048655 0.050365 0.047121 0.049516 0.044997 0.044376 0.043955 0.042764 0.041619 0.041308 0.043278 0.043961 0.043155 0.041466 0.041268 0.040731 0.038322 0.03968 0.042172 0.041344 0.039941 0.039151 0.038572 0.039096 0.037439 0.035922 0.03618 0.035592 0.035295 0.035685 0.038059 0.037926 0.033222 0.034412 0.059653 0.12518 0.26757 0.27567 0.55863 0.35355 0.54784 0 0 7.311e-05 0.015251 0.51768 0.44131 0.024103 0.0011833 0.00032281 7.7609e-05 0 4.1616e-05 0.017266 0.59544 0.3556 0.027273 0.003579 0.00050952 0.0002407 5.1739e-05 0.6295 0.28 0.073593 0.012971 0.0034508 0.00048365 1.1248e-06 0 0 0 0.0028219 0.00096751 0.0063694 0.23938 0.53261 0.15287 0.028864 0.016931 0.012658 0.0065307 0.0023381 0.0012094 0.058454 0.43143 0.34064 0.10506 0.0283 0.012658 0.010159 0.0097557 0.26163 0.080303 0.085544 0.12207 0.12078 0.11973 0.10199 0.07216 0.025961 0.0098363 0.015029 0.009448 0.11773 0.1226 0.0040628 0.0048798 0.00059617 0.0096933 0.06655 0.13937 0.28698 0.35726 0.12467 0.0059396 0.0027821 0.0045044 0.022544 0.081079 0.1395 0.31149 0.25611 0.15953 0.021308 0.0011482 0.20881 0.39252 0.20705 0.094526 0.063371 0.02537 0.006602 0.0010599 0.00048577 0.00019872 0.067049 0.040154 0.0087044 0.0044991 0.063316 0.033805 0.21192 0.20812 0.21354 0.21594 0.21515 0.21538 0.21995 0.22647 0.21706 0.21017 0.21172 0.20772 0.21416 0.2127 0.065179 0.034142 0.21703 0.21416 0.21218 0.21427 0.21201 0.21356 0.21679 0.23387 0.21121 0.20343 0.21308 0.213 0.21212 0.21328 0.05838 0.028919 0.22856 0.21758 0.21981 0.20982 0.21012 0.20609 0.20801 0.22675 0.21037 0.20854 0.20914 0.21655 0.21704 0.21162 0.06042 0.029766 0.21401 0.21326 0.21656 0.21269 0.21247 0.21513 0.21588 0.23073 0.2137 0.21455 0.21149 0.20814 0.21207 0.20931 0.061621 0.032271 0.22315 0.2174 0.21293 0.20881 0.21051 0.21083 0.21636 0.22689 0.22393 0.21519 0.20908 0.20819 0.20474 0.21198 0.063546 0.031966 0.21073 0.20502 0.20973 0.20973 0.2102 0.2248 0.2298 0.20096 0.20461 0.21089 0.21304 0.21602 0.21609 0.23839 0.068547 0.035812 0.20218 0.20316 0.20556 0.20796 0.21754 0.22581 0.23779 0.19181 0.19431 0.1938 0.20441 0.22133 0.2354 0.25895 0.072072 0.042979 0.22149 0.21375 0.21374 0.21411 0.21378 0.21505 0.20808 0.18253 0.17861 0.17752 0.19138 0.20999 0.24042 0.31956 0.062661 0.038652 0.23566 0.22974 0.21471 0.20604 0.20552 0.20597 0.20235 0.20042 0.18713 0.18647 0.19538 0.20913 0.23418 0.2873 0.055787 0.028775 0.22214 0.21765 0.21144 0.20805 0.21471 0.21164 0.21437 0.211 0.20158 0.20072 0.20392 0.21222 0.22035 0.25021 0.07611 0.044111 0.213 0.19945 0.1995 0.20566 0.21129 0.22401 0.2471 0.20014 0.2038 0.21215 0.21205 0.21934 0.22464 0.22789 0.12402 0.070303 0.17171 0.18125 0.19189 0.20532 0.22759 0.24661 0.27563 0.16723 0.18492 0.20541 0.23154 0.23362 0.23458 0.2427 0.18417 0.094045 0.18893 0.20786 0.22898 0.24207 0.23353 0.20866 0.18995 0.14923 0.19687 0.22614 0.25619 0.24752 0.22606 0.19799 0.11204 0.059451 0.2987 0.25109 0.22758 0.20461 0.18715 0.17314 0.15773 0.19185 0.21016 0.22844 0.22965 0.2203 0.2146 0.20499 0.070334 0.038102 0.23956 0.22248 0.21182 0.20303 0.2014 0.20888 0.21284 0.21172 0.21039 0.21346 0.21359 0.21602 0.21348 0.22134 0.069395 0.034188 0.20456 0.2017 0.20401 0.21062 0.21731 0.22923 0.23257 0.25197 0.22715 0.21985 0.21528 0.20314 0.19377 0.18884 0.084432 0.047015 0.19335 0.19912 0.20644 0.21521 0.2194 0.22861 0.23787 0.31023 0.24682 0.21771 0.1968 0.19053 0.16927 0.16864 0.088054 0.050588 0.22509 0.22597 0.22099 0.21626 0.21026 0.19959 0.20183 0.35042 0.25346 0.21381 0.1851 0.1717 0.16456 0.16094 0.070775 0.037527 0.24711 0.23448 0.22005 0.20856 0.19947 0.19587 0.19446 0.28971 0.24098 0.21739 0.19868 0.18951 0.18477 0.17897 0.061565 0.033488 0.22398 0.22458 0.21035 0.20684 0.21117 0.20814 0.21494 0.25315 0.22963 0.21935 0.20457 0.20365 0.19535 0.1943 0.062183 0.031478 0.20515 0.20404 0.20846 0.21033 0.21397 0.22318 0.23487 0.20947 0.20157 0.20345 0.2073 0.21286 0.2246 0.24075 0.068907 0.032654 0.21131 0.21488 0.21516 0.21491 0.21519 0.21483 0.21372 0.2119 0.20655 0.20607 0.20563 0.21756 0.22794 0.22436 0.06394 0.030177 0.23062 0.2225 0.21344 0.20588 0.20981 0.20676 0.21099 0.23218 0.21594 0.20884 0.21197 0.20607 0.21205 0.21295 0.05869 0.029019 0.22436 0.22115 0.21372 0.2098 0.21089 0.20876 0.21132 0.2268 0.21454 0.2062 0.20664 0.20847 0.21202 0.22533 0.055558 0.02953 0.21542 0.21369 0.21004 0.21088 0.21061 0.21627 0.22311 0.20977 0.20124 0.21062 0.21242 0.21225 0.22094 0.23275 0 0.0014719 0.98437 0.013847 0.00031191 0 0.41293 0.58286 0.0039851 0.00022502 0.86903 0.12409 0.0068836 0 0 1
"S01_I001_F012.tif" 0.16742 0.16531 0.1662 0.16958 0.16619 0.16531 0.35765 0.42623 0.42348 0.36359 0.39918 0.35961 0.099623 0.072502 0.071456 0.09903 0.066589 0.063127 0.5 0.41315 0.054277 0.0029373 0.109 0.033143 0.54383 0.00013025 0.040473 0.039359 0.046343 0.033602 0.023367 0.017004 0.01635 0.012887 0.012564 0.011194 0.011014 0.0091792 0.0078645 0.0081034 0.007037 0.00563 0.0055324 0.0048977 0.0048694 0.0044052 0.0042296 0.003328 0.0033627 0.0029433 0.0029738 0.0025713 0.0026015 0.0022136 0.0020273 0.0018978 0.0017626 0.0018994 0.0017545 0.001425 0.0013846 0.0014209 0.0013778 0.0013176 0.0010594 0.014557 0.012804 0.013118 0.01282 0.012729 0.012438 0.012298 0.011993 0.011542 0.010722 0.010491 0.009894 0.0099127 0.0097834 0.0097787 0.009734 0.010571 0.011223 0.010885 0.011143 0.011492 0.011257 0.011588 0.011125 0.011161 0.011108 0.010552 0.010527 0.01018 0.0099972 0.0092886 0.0094222 0.0096095 0.0094385 0.0095965 0.0087606 0.0091706 0.0093991 0.0094838 0.0091794 0.064268 0.15982 0.25976 0.26144 0.52232 0.34169 0.53655 0 0 0 5.5235e-05 0.032096 0.81243 0.14334 0.008881 0.0021739 0.0010297 0 0 0.0083405 0.37521 0.56289 0.039525 0.0091572 0.002675 0.0014085 0.00078907 0.94126 0.018105 0.017983 0.011769 0.0056695 0.002596 0.0021029 0.00051684 0 0 0.0046358 0.037086 0.14404 0.23675 0.21954 0.12483 0.078146 0.054636 0.045364 0.054967 0.0092715 0.062252 0.20497 0.21325 0.17285 0.1096 0.064238 0.061258 0.050993 0.051325 0.30894 0.055629 0.083775 0.082781 0.10563 0.10464 0.078146 0.061258 0.085099 0.034106 0.012452 0.0067071 0.40085 0.43794 0.0029964 0.0023626 0.0036879 0.0070301 0.064654 0.24208 0.28875 0.29123 0.095828 0.001383 0.0031693 0.001844 0.016884 0.091506 0.26501 0.1776 0.28956 0.12839 0.024087 0.0019592 0.95344 0.014175 0.0076063 0.0058776 0.0061657 0.0067996 0.0032269 0.0013253 0.00092198 0.00046099 0.07521 0.031168 0.26582 0.17951 0.048033 0.027343 0.21673 0.21271 0.21645 0.21771 0.2105 0.21652 0.20939 0.23298 0.22205 0.22154 0.21104 0.20036 0.20628 0.20574 0.043465 0.025294 0.21379 0.21843 0.21597 0.21054 0.21276 0.21045 0.21805 0.24504 0.20483 0.19989 0.19176 0.19686 0.22406 0.23756 0.042745 0.03143 0.2145 0.20174 0.2056 0.20726 0.20669 0.22145 0.24277 0.24587 0.19885 0.18554 0.18527 0.20274 0.23171 0.25001 0.060645 0.037557 0.20023 0.20839 0.20722 0.21033 0.22073 0.21858 0.23452 0.20532 0.21325 0.20864 0.20217 0.21647 0.21461 0.23955 0.059877 0.040475 0.23767 0.22528 0.20382 0.19687 0.20382 0.21525 0.21729 0.20719 0.20935 0.21342 0.19446 0.21001 0.22848 0.23709 0.054273 0.039326 0.19123 0.19569 0.19546 0.20477 0.21614 0.23862 0.25809 0.19457 0.19558 0.20618 0.20629 0.21889 0.22516 0.25332 0.083949 0.054267 0.20595 0.20215 0.2115 0.21127 0.20821 0.21667 0.24426 0.18096 0.19438 0.19949 0.20389 0.21433 0.23461 0.27233 0.090691 0.065519 0.20188 0.20743 0.21828 0.22484 0.22883 0.20879 0.20993 0.15673 0.1663 0.17557 0.21176 0.21841 0.25371 0.31752 0.072093 0.047727 0.24606 0.23805 0.21569 0.21172 0.2036 0.19358 0.1913 0.20163 0.1778 0.20257 0.20277 0.20247 0.23288 0.27989 0.057364 0.033326 0.2274 0.2098 0.21775 0.21387 0.20725 0.20752 0.21641 0.21012 0.19705 0.21041 0.20568 0.22169 0.22683 0.22821 0.063183 0.04232 0.21361 0.20962 0.20931 0.20566 0.20042 0.20902 0.25237 0.20606 0.19699 0.2095 0.21018 0.22494 0.22645 0.22588 0.12906 0.092659 0.15291 0.16578 0.17553 0.18996 0.20598 0.2625 0.34734 0.17955 0.18217 0.19545 0.21582 0.22681 0.24741 0.2528 0.22755 0.14052 0.17557 0.19911 0.22036 0.25567 0.24597 0.22091 0.18241 0.12836 0.15159 0.2236 0.26306 0.27656 0.24733 0.2095 0.13045 0.082188 0.29937 0.2692 0.23513 0.20962 0.18317 0.15836 0.14516 0.17452 0.19369 0.21407 0.22107 0.22019 0.23346 0.24301 0.070665 0.042624 0.2657 0.23559 0.22047 0.20192 0.2016 0.18845 0.18626 0.19206 0.19092 0.2028 0.20531 0.22176 0.23527 0.25188 0.054971 0.036289 0.20473 0.20242 0.19574 0.21227 0.218 0.2246 0.24224 0.22595 0.23007 0.19452 0.19889 0.21605 0.20723 0.22728 0.096856 0.074147 0.16552 0.16931 0.18952 0.20715 0.21845 0.25009 0.29996 0.28616 0.22601 0.19208 0.1948 0.20255 0.19266 0.20575 0.14744 0.092875 0.21272 0.22705 0.22326 0.21935 0.20489 0.20297 0.20977 0.30891 0.25559 0.2236 0.18583 0.17922 0.1751 0.17175 0.13273 0.06874 0.24703 0.22825 0.21031 0.20375 0.21106 0.20009 0.19952 0.25835 0.2459 0.22347 0.19947 0.1988 0.18643 0.18759 0.11519 0.064145 0.23733 0.22208 0.21075 0.20816 0.20633 0.21102 0.20435 0.20329 0.19366 0.19487 0.21008 0.22577 0.22207 0.25027 0.063541 0.039583 0.21938 0.20771 0.2046 0.20561 0.21443 0.21528 0.23299 0.21976 0.19935 0.18763 0.2075 0.21655 0.21537 0.25383 0.077681 0.054204 0.20155 0.21033 0.20841 0.20822 0.21663 0.22155 0.23331 0.2499 0.2321 0.21166 0.20999 0.20063 0.19704 0.19869 0.091051 0.048917 0.22396 0.20962 0.21904 0.21358 0.21312 0.21035 0.21033 0.24805 0.22927 0.21464 0.20992 0.19978 0.19456 0.20378 0.10664 0.053403 0.21106 0.1975 0.20188 0.21049 0.21451 0.22026 0.24429 0.24599 0.21391 0.2061 0.19856 0.20122 0.21498 0.21924 0.13846 0.077024 0.19497 0.20772 0.20917 0.21099 0.22199 0.22306 0.2321 0.22627 0.21328 0.2249 0.21051 0.2074 0.2094 0.20823 0 0 0.88646 0.10966 0.0038788 0 0.22504 0.7539 0.018077 0.0029806 0.90909 0.067055 0.019545 0.004308 0 1
"S01_I001_F013.tif" 0.17017 0.16644 0.16506 0.16676 0.1651 0.16647 0.28229 0.48427 0.51949 0.28259 0.51692 0.47462 0.082998 0.069695 0.07066 0.0733 0.07139 0.069084 0 0.45237 0.048389 0.002336 0.060945 0.029904 0.54304 0.039424 0.065428 0.037115 0.042826 0.037051 0.028248 0.023837 0.017716 0.01783 0.014457 0.013281 0.010747 0.0086812 0.0089524 0.0076669 0.00794 0.0063932 0.0063657 0.0053394 0.0052768 0.0048492 0.0043041 0.0051172 0.0043879 0.0034866 0.0032653 0.0033845 0.0029242 0.0025213 0.0026083 0.0023238 0.0022637 0.0022929 0.002122 0.0019219 0.0017761 0.0018992 0.0017635 0.0017453 0.0017154 0.24459 0.24152 0.23983 0.23852 0.23832 0.23906 0.2393 0.23845 0.23746 0.23684 0.23682 0.23717 0.23615 0.23606 0.23782 0.23831 0.23776 0.2374 0.23752 0.23883 0.23729 0.23657 0.23568 0.23581 0.23568 0.23559 0.23449 0.23454 0.23372 0.23306 0.23323 0.23314 0.23305 0.23308 0.23389 0.23328 0.23201 0.23169 0.23151 0.23175 0.064448 0.14694 0.27401 0.29013 0.57348 0.37228 0.58478 0 0 0 6.4888e-06 0.0039517 0.44883 0.52999 0.014068 0.0027253 0.00042502 0 0 0.00024657 0.080604 0.78398 0.11786 0.011842 0.0042145 0.001035 0.00022062 0.96052 0.011011 0.012121 0.0081207 0.0048341 0.0023717 0.00074621 0.00027577 3.2444e-06 0 0.0094691 0.0027054 0.0098072 0.024349 0.20629 0.35644 0.21373 0.08928 0.061211 0.026716 0.0064254 0.0040582 0.014204 0.20967 0.30774 0.19276 0.12986 0.086236 0.032804 0.016233 0.33649 0.058505 0.062902 0.083531 0.11261 0.1258 0.11972 0.047683 0.032804 0.019953 0.010181 0.0074621 0.12572 0.09571 0.0011132 0.0027211 0.00061843 0.014677 0.086704 0.51185 0.35498 0.022882 0.0021851 0.0022676 0.0011132 0.0058132 0.037312 0.37934 0.44061 0.11812 0.013276 0.0017728 0.0014842 0.0011544 0.97023 0.0089878 0.0051123 0.0055246 0.003793 0.001979 0.001979 0.001443 0.00082457 0.00012369 0.085282 0.031795 0.30958 0.24333 0.037368 0.021044 0.23536 0.22299 0.22187 0.21222 0.19961 0.19778 0.21016 0.21814 0.19919 0.20951 0.20964 0.21666 0.21755 0.22932 0.034998 0.021835 0.22888 0.22431 0.20044 0.20312 0.20402 0.20944 0.22979 0.23674 0.20666 0.20353 0.19968 0.20944 0.21569 0.22826 0.041833 0.025321 0.19774 0.20342 0.2097 0.21728 0.22589 0.22466 0.22131 0.2106 0.20639 0.1961 0.21118 0.223 0.22261 0.23012 0.040614 0.02209 0.21928 0.22691 0.21462 0.2132 0.21255 0.20792 0.20553 0.20465 0.20484 0.20637 0.21374 0.22496 0.21965 0.22579 0.039184 0.021547 0.22131 0.22069 0.20741 0.21592 0.21131 0.20918 0.21418 0.2178 0.22035 0.22868 0.23409 0.21 0.19892 0.19015 0.035739 0.022423 0.21561 0.20541 0.21067 0.21119 0.20887 0.21904 0.22921 0.2329 0.20257 0.19318 0.18971 0.20746 0.23042 0.24375 0.042113 0.025816 0.19924 0.19111 0.19878 0.21415 0.2198 0.22608 0.25085 0.20483 0.19818 0.19417 0.19941 0.22176 0.23075 0.2509 0.05136 0.034576 0.20449 0.20038 0.2019 0.20503 0.23106 0.23387 0.22328 0.198 0.19088 0.19366 0.20326 0.21015 0.2289 0.27516 0.044453 0.028008 0.24604 0.23336 0.22205 0.21213 0.19479 0.19569 0.19593 0.21529 0.21123 0.20336 0.19705 0.21417 0.21734 0.24156 0.035398 0.022344 0.22848 0.21223 0.21306 0.20969 0.2014 0.20295 0.23218 0.22594 0.21202 0.20687 0.20252 0.21613 0.22064 0.21589 0.042634 0.024876 0.22085 0.22252 0.21957 0.20904 0.20974 0.20497 0.21332 0.1962 0.20576 0.20466 0.21389 0.22561 0.21859 0.23528 0.068822 0.053712 0.1706 0.17347 0.18514 0.20365 0.22547 0.25401 0.28766 0.1715 0.17638 0.19588 0.21108 0.25448 0.2498 0.24088 0.10956 0.074063 0.18965 0.18352 0.20681 0.26061 0.26943 0.21875 0.17122 0.13724 0.1564 0.22678 0.27677 0.28204 0.23799 0.18279 0.059069 0.036403 0.29938 0.25753 0.22514 0.21599 0.1818 0.16583 0.15432 0.20807 0.22466 0.23764 0.23446 0.20453 0.19383 0.19681 0.035589 0.019599 0.23753 0.22108 0.2088 0.20595 0.20978 0.20034 0.21653 0.22737 0.22114 0.21121 0.19026 0.20423 0.22212 0.22368 0.04158 0.024855 0.23592 0.22571 0.21537 0.20315 0.19881 0.1969 0.22415 0.2396 0.21692 0.20902 0.21362 0.20419 0.20597 0.21068 0.054429 0.043408 0.18348 0.19384 0.20171 0.20909 0.21747 0.23957 0.25483 0.30249 0.26511 0.1923 0.18639 0.18295 0.19434 0.17641 0.057022 0.040087 0.23382 0.21113 0.20845 0.21439 0.21579 0.21135 0.20507 0.31116 0.25776 0.20549 0.19234 0.16888 0.17685 0.18752 0.043059 0.024236 0.24567 0.22947 0.22254 0.21206 0.20714 0.19974 0.18338 0.24359 0.22362 0.22109 0.19116 0.17737 0.21362 0.22955 0.034331 0.018229 0.22797 0.22552 0.20521 0.20799 0.20552 0.21153 0.21626 0.23351 0.23296 0.21117 0.18695 0.18187 0.21148 0.24206 0.039561 0.022804 0.2355 0.21537 0.2158 0.2084 0.20619 0.20632 0.21241 0.20329 0.20407 0.22728 0.21049 0.2087 0.22298 0.22319 0.040325 0.026596 0.2229 0.214 0.20582 0.21501 0.20745 0.21814 0.21668 0.23251 0.25147 0.20608 0.20997 0.20147 0.1952 0.20329 0.045055 0.028967 0.21046 0.21388 0.20797 0.21286 0.22084 0.22352 0.21046 0.23731 0.24044 0.20747 0.20914 0.19468 0.1875 0.22347 0.041791 0.02405 0.21913 0.22576 0.21337 0.21077 0.21408 0.20354 0.21335 0.21294 0.21711 0.21338 0.1833 0.20503 0.22931 0.23893 0.04057 0.025539 0.23093 0.21871 0.21689 0.2063 0.20126 0.20903 0.21687 0.23052 0.21867 0.20214 0.19359 0.21099 0.21313 0.23095 0 0 0.58682 0.41303 0.00015405 0 0.032504 0.96064 0.0068597 0 0.96488 0.03038 0.0047358 0 0 1
"S01_I001_F014.tif" 0.1671 0.16572 0.16637 0.16872 0.16637 0.16572 0.32584 0.43481 0.53742 0.3743 0.44256 0.35769 0.084514 0.061029 0.063818 0.080904 0.054264 0.05371 0.5 0.36727 0.048571 0.0023536 0.040873 0.028761 0.54969 0.0013953 0.096728 0.043233 0.049158 0.041396 0.042277 0.039968 0.037389 0.022478 0.020679 0.018706 0.020439 0.02161 0.013817 0.013212 0.011312 0.012319 0.0097036 0.010336 0.0085324 0.0079876 0.0076612 0.0076621 0.007519 0.0073713 0.0057381 0.0052713 0.0058801 0.0053205 0.0051746 0.0052499 0.0047129 0.0042869 0.0039273 0.004131 0.0036767 0.0037131 0.0032682 0.0031715 0.003234 0.037952 0.030429 0.027021 0.025289 0.026638 0.026465 0.026256 0.026352 0.02655 0.027343 0.026977 0.026806 0.025185 0.025384 0.025668 0.025407 0.024927 0.024949 0.02534 0.02482 0.025417 0.02502 0.024012 0.024275 0.023951 0.024573 0.024677 0.024684 0.024717 0.025209 0.027353 0.027033 0.027059 0.025895 0.024986 0.025615 0.024523 0.024308 0.02402 0.02404 0.062735 0.14846 0.26573 0.26526 0.53099 0.34009 0.54617 0 0 6.7826e-06 0.0093091 0.65272 0.3204 0.016255 0.0010293 0.00026791 1.187e-05 0 1.6957e-06 0.012271 0.71429 0.25381 0.016372 0.0026113 0.00048835 0.00014922 0 0.73131 0.24037 0.020734 0.0052887 0.0018177 0.00048156 1.6957e-06 0 0 0 0.0029136 0 0.0019424 0.1214 0.48484 0.27808 0.075645 0.014784 0.013165 0.00723 0.0022661 0.0012949 0.034747 0.37056 0.34164 0.14859 0.060214 0.020827 0.0094961 0.010359 0.4011 0.10705 0.098737 0.10543 0.091723 0.07899 0.052444 0.031618 0.025251 0.0076616 0.016951 0.0096652 0.21111 0.1933 0.0024814 0.0025202 0.00046526 0.0012665 0.0071728 0.033925 0.39247 0.50737 0.050054 0.0022746 0.0014216 0.0020291 0.0021066 0.0066041 0.049486 0.24396 0.54218 0.13494 0.016181 0.0010856 0.68998 0.20238 0.079999 0.018959 0.0045234 0.0015767 0.0011373 0.00090467 0.00038772 0.00015509 0.19232 0.083426 0.0067277 0.005087 0.06276 0.031524 0.21745 0.21548 0.21223 0.21666 0.21069 0.2087 0.2188 0.22487 0.21695 0.21064 0.21098 0.20874 0.21248 0.21534 0.065095 0.032431 0.21935 0.21668 0.21466 0.21314 0.20908 0.21119 0.2159 0.22289 0.21714 0.21025 0.21211 0.20876 0.20808 0.22078 0.068497 0.03638 0.213 0.20881 0.21248 0.20967 0.21391 0.21876 0.22336 0.21671 0.21597 0.21582 0.20766 0.2102 0.21374 0.2199 0.068898 0.036265 0.2186 0.2133 0.21163 0.21085 0.21088 0.21936 0.21538 0.22416 0.21476 0.21296 0.21305 0.20688 0.20845 0.21974 0.063763 0.034684 0.21763 0.21338 0.21194 0.21209 0.20921 0.2151 0.22065 0.23225 0.21731 0.21374 0.20765 0.20757 0.20747 0.21401 0.066777 0.035575 0.20958 0.20805 0.21044 0.21083 0.2135 0.21786 0.22976 0.19744 0.19937 0.19645 0.21225 0.21681 0.23224 0.24544 0.072001 0.039079 0.20265 0.20258 0.21161 0.2088 0.21877 0.22409 0.23149 0.18951 0.18932 0.19292 0.20422 0.22189 0.23799 0.26416 0.078157 0.046098 0.21829 0.21537 0.21542 0.21488 0.2085 0.2142 0.21334 0.1803 0.17911 0.18727 0.19028 0.22065 0.24552 0.29687 0.07567 0.047405 0.23211 0.22474 0.2157 0.21012 0.20907 0.20661 0.20165 0.19659 0.19491 0.19428 0.19589 0.20956 0.22963 0.27914 0.06764 0.037078 0.22327 0.21847 0.21019 0.20642 0.21179 0.21426 0.21561 0.20564 0.19874 0.20095 0.21018 0.21232 0.22242 0.24974 0.078002 0.043448 0.20332 0.20092 0.20253 0.20457 0.20903 0.22705 0.25258 0.21362 0.2098 0.2151 0.21534 0.20944 0.2161 0.22061 0.124 0.066719 0.18013 0.18801 0.19702 0.2104 0.22076 0.24224 0.26146 0.18702 0.20743 0.21398 0.22294 0.2251 0.22018 0.22336 0.17817 0.090662 0.18619 0.19532 0.21826 0.23901 0.23541 0.21753 0.20828 0.16121 0.19612 0.22162 0.2486 0.24861 0.22331 0.20054 0.12898 0.066364 0.26935 0.24407 0.22337 0.20823 0.1936 0.18508 0.1763 0.19154 0.20774 0.22104 0.21831 0.22586 0.2225 0.21301 0.082189 0.044313 0.24746 0.23112 0.21533 0.20515 0.19842 0.19608 0.20645 0.20358 0.21332 0.21768 0.21491 0.2129 0.21732 0.22029 0.071554 0.038553 0.20212 0.20041 0.20276 0.20941 0.21707 0.22923 0.23901 0.24148 0.22624 0.21819 0.21087 0.20402 0.19932 0.19988 0.087539 0.050949 0.19856 0.20671 0.20862 0.21592 0.2207 0.21937 0.23012 0.28581 0.23677 0.21713 0.20254 0.19124 0.18264 0.18388 0.093736 0.055782 0.21708 0.21457 0.21593 0.21459 0.21549 0.21159 0.21074 0.33229 0.24928 0.21345 0.18413 0.17875 0.17281 0.1693 0.089517 0.051664 0.23071 0.22217 0.21524 0.216 0.20673 0.20404 0.20512 0.29055 0.23957 0.2157 0.19763 0.18843 0.18632 0.18181 0.081718 0.044825 0.22582 0.22329 0.21178 0.2088 0.20708 0.2084 0.21482 0.24304 0.22235 0.22022 0.20975 0.20533 0.199 0.2003 0.06538 0.03877 0.20636 0.2063 0.20478 0.20838 0.21437 0.22305 0.23675 0.22726 0.21089 0.20138 0.20336 0.21228 0.2176 0.22724 0.075543 0.042165 0.21053 0.21141 0.2116 0.21632 0.21438 0.21461 0.22116 0.22475 0.20917 0.21338 0.21078 0.21021 0.21514 0.21657 0.070347 0.039622 0.23152 0.21947 0.2129 0.2115 0.21033 0.20857 0.20572 0.23338 0.22204 0.21297 0.20979 0.20256 0.20453 0.21473 0.070497 0.042294 0.2174 0.21208 0.20877 0.20943 0.2179 0.21681 0.2176 0.22889 0.21624 0.20698 0.20341 0.21079 0.2098 0.22389 0.0719 0.039665 0.22174 0.21756 0.21488 0.21223 0.21013 0.21238 0.21108 0.23002 0.21669 0.20817 0.20048 0.20363 0.21446 0.22653 0 0 0.98841 0.011512 8.2218e-05 0 0.60594 0.38988 0.0041799 0 0.92948 0.064839 0.0056845 0 0 1
"S01_I001_F015.tif" 0.1689 0.16646 0.16564 0.16688 0.16565 0.16646 0.3935 0.42055 0.49608 0.39425 0.52579 0.52174 0.089062 0.061642 0.064947 0.083265 0.069791 0.079358 0 0.35715 0.041085 0.0016851 0.023571 0.032787 0.52693 0.064921 0.051598 0.060725 0.044312 0.050949 0.034083 0.032171 0.027164 0.022031 0.023202 0.019265 0.017223 0.016856 0.016729 0.017001 0.016385 0.015796 0.012968 0.01278 0.01325 0.011018 0.010843 0.0098774 0.0098664 0.009398 0.0079769 0.0076964 0.007299 0.0066469 0.0065429 0.0065809 0.0059992 0.0061582 0.005664 0.0058634 0.0049881 0.0050986 0.0046057 0.0044425 0.0036789 0.39106 0.38911 0.38821 0.38864 0.38774 0.3874 0.3873 0.38746 0.38654 0.38603 0.38616 0.38611 0.38709 0.38694 0.38816 0.38721 0.38644 0.38662 0.38601 0.38598 0.38605 0.38711 0.38625 0.38419 0.3837 0.38409 0.38435 0.38385 0.38421 0.38394 0.3841 0.38517 0.38553 0.38638 0.38693 0.38502 0.38425 0.38315 0.38247 0.3817 0.062511 0.14823 0.26795 0.2718 0.56152 0.3483 0.54179 0 0 0.00019301 0.0037902 0.66011 0.32976 0.0060394 0.00010118 0 0 0 0.00028018 0.013869 0.77844 0.19664 0.0090607 0.0016842 2.4905e-05 0 0 0.9529 0.027179 0.014053 0.0030664 0.0019037 0.00090125 1.5566e-06 0 0 0 0.0041208 0.001948 0.0010489 0.0029969 0.06863 0.37874 0.35281 0.14415 0.041507 0.0040459 0.0043455 0.0018731 0.0056942 0.18116 0.37724 0.21338 0.099648 0.063235 0.044504 0.0089159 0.50805 0.081591 0.099798 0.091631 0.062486 0.039485 0.028995 0.02952 0.040833 0.017607 0.022472 0.018523 0.093212 0.079384 0.0020191 0.0067121 0.0097681 0.016698 0.018827 0.053861 0.2292 0.54543 0.10407 0.013424 0.005839 0.011132 0.017462 0.052715 0.33173 0.40169 0.12988 0.044966 0.0039836 0.00060027 0.95869 0.025102 0.0078035 0.0043656 0.0020191 0.00081855 0.00076398 0.00038199 0 5.457e-05 0.030613 0.017589 0.066744 0.042027 0.052789 0.035258 0.22373 0.21218 0.20687 0.20885 0.20948 0.21378 0.2251 0.2392 0.19912 0.19509 0.19949 0.21123 0.22296 0.23292 0.053665 0.034108 0.2266 0.21522 0.21411 0.21077 0.21009 0.21028 0.21292 0.21913 0.20703 0.1998 0.20442 0.20816 0.21739 0.24407 0.054454 0.036805 0.21311 0.20567 0.2011 0.20603 0.2151 0.22403 0.23496 0.22453 0.20852 0.21069 0.20576 0.20701 0.21594 0.22755 0.058354 0.039751 0.21216 0.20631 0.20861 0.20831 0.21353 0.22327 0.22782 0.23175 0.20357 0.20273 0.20264 0.2094 0.22393 0.22598 0.060873 0.039645 0.21999 0.21808 0.21597 0.21383 0.21194 0.20969 0.2105 0.21192 0.19737 0.20795 0.21187 0.21909 0.2248 0.227 0.063359 0.036306 0.20792 0.20603 0.20667 0.20856 0.21542 0.22244 0.23297 0.19566 0.20115 0.20814 0.21222 0.21544 0.22789 0.2395 0.066244 0.041816 0.21468 0.21194 0.2123 0.20951 0.21253 0.21392 0.22512 0.19789 0.1945 0.18753 0.19195 0.21667 0.23965 0.27181 0.071469 0.047281 0.22672 0.21551 0.21013 0.20696 0.21078 0.21342 0.21649 0.18173 0.18311 0.1825 0.19298 0.21324 0.2444 0.30205 0.066928 0.042875 0.23272 0.22216 0.21422 0.20938 0.20303 0.20587 0.21262 0.19725 0.19621 0.20304 0.20724 0.21587 0.22602 0.25438 0.068196 0.039719 0.21605 0.21627 0.21362 0.211 0.21122 0.21574 0.2161 0.21116 0.20879 0.20814 0.212 0.21024 0.21894 0.23072 0.064076 0.040475 0.21988 0.20988 0.20586 0.20577 0.20988 0.21854 0.23018 0.23123 0.21439 0.20629 0.20404 0.21334 0.21631 0.2144 0.086835 0.060069 0.18218 0.18304 0.18442 0.19912 0.22162 0.24623 0.28339 0.21599 0.22126 0.21581 0.2227 0.21953 0.20619 0.19851 0.15232 0.092072 0.17004 0.19189 0.2175 0.24994 0.24768 0.22326 0.19969 0.14938 0.19066 0.22808 0.2533 0.26544 0.23582 0.17732 0.095751 0.059655 0.29975 0.26456 0.22546 0.19874 0.18114 0.17046 0.15989 0.19273 0.19876 0.21283 0.22983 0.22708 0.22223 0.21654 0.061584 0.041745 0.24257 0.21994 0.21044 0.20143 0.19767 0.20821 0.21975 0.22779 0.21458 0.20353 0.20617 0.20557 0.20863 0.23372 0.062444 0.039477 0.2117 0.20633 0.21342 0.21579 0.2121 0.21511 0.22556 0.22179 0.21222 0.21234 0.21069 0.20549 0.21012 0.22736 0.070651 0.043823 0.21329 0.20718 0.20411 0.2087 0.21551 0.21993 0.23128 0.23011 0.21823 0.20973 0.2064 0.21346 0.20985 0.21222 0.074136 0.049476 0.21866 0.21772 0.21182 0.20949 0.2103 0.21444 0.21758 0.30404 0.23491 0.20459 0.19186 0.18592 0.18823 0.19044 0.070665 0.045264 0.22487 0.21268 0.2052 0.20577 0.21332 0.21704 0.22112 0.27952 0.23677 0.20574 0.1983 0.19424 0.19096 0.19447 0.068912 0.042546 0.22645 0.2184 0.21289 0.21017 0.20478 0.2117 0.21561 0.22197 0.21891 0.19909 0.19946 0.21101 0.21839 0.23118 0.063929 0.042013 0.22064 0.21208 0.20762 0.20991 0.21038 0.21571 0.22365 0.22293 0.20966 0.20374 0.20414 0.21371 0.22234 0.22348 0.067629 0.041944 0.21404 0.21387 0.21277 0.21241 0.21386 0.21689 0.21616 0.21541 0.20639 0.20359 0.20626 0.21546 0.22626 0.22663 0.063053 0.038198 0.22271 0.21756 0.21462 0.21337 0.21039 0.21096 0.21038 0.21709 0.2074 0.20312 0.19873 0.21538 0.22303 0.23524 0.059494 0.036812 0.22133 0.21351 0.2128 0.20903 0.20935 0.21263 0.22134 0.22 0.20345 0.20312 0.20994 0.20984 0.21986 0.23379 0.062265 0.039139 0.21361 0.21346 0.21367 0.21526 0.21415 0.21098 0.21888 0.23763 0.22298 0.20602 0.19691 0.20355 0.21269 0.22022 0 0.0018986 0.99599 0.0021082 0 0 0.74268 0.25712 0.00020019 0 0.9713 0.028351 0.00035137 0 0 1
"S01_I001_F016.tif" 0.16949 0.16699 0.16542 0.16566 0.16543 0.167 0.33569 0.62459 0.62232 0.33471 0.46734 0.4156 0.067786 0.071944 0.069567 0.061567 0.055007 0.054359 0 0.35219 0.034888 0.0012157 0.0046468 0.040645 0.50399 0.0029372 0.20022 0.13782 0.086266 0.077957 0.077671 0.047719 0.050024 0.050466 0.044071 0.040478 0.034376 0.033652 0.031167 0.027818 0.028298 0.0276 0.026741 0.019984 0.024204 0.022165 0.020113 0.020232 0.019805 0.016596 0.015354 0.015256 0.013316 0.012353 0.012669 0.011225 0.012701 0.011911 0.010177 0.0093476 0.0094052 0.0094814 0.0079164 0.008204 0.0077786 0.08286 0.077355 0.070352 0.068021 0.068689 0.067221 0.066745 0.067764 0.067008 0.067047 0.066194 0.067855 0.064959 0.063804 0.066052 0.068409 0.072809 0.069198 0.066563 0.068906 0.07499 0.076549 0.073233 0.073252 0.07399 0.07303 0.076272 0.075604 0.075867 0.075905 0.074423 0.07169 0.070219 0.067329 0.065084 0.067783 0.061826 0.062842 0.058762 0.056889 0.058466 0.12222 0.25485 0.25574 0.51192 0.31695 0.52111 0 0 7.8045e-05 0.0096437 0.64883 0.33727 0.0039089 0.00027095 1.4725e-06 0 7.3627e-06 0.001661 0.032246 0.85404 0.10689 0.0044692 0.00062878 5.3011e-05 0 0 0.974 0.015694 0.0081203 0.0019526 0.00022824 2.9451e-06 0 0 0 0 0.00018826 0.0023847 0.0065265 0.0015061 0.049137 0.39347 0.37992 0.11754 0.036021 0.013304 0.002573 0.0052087 0.019078 0.29783 0.44004 0.14026 0.060245 0.023094 0.0090995 0.002573 0.61286 0.065453 0.066395 0.072733 0.067148 0.047882 0.038845 0.016756 0.0092877 0.0026357 0.013142 0.0082462 0.05336 0.041967 0.0015653 0.0030447 0.0054701 0.027574 0.060343 0.10017 0.090773 0.32296 0.36605 0.022052 0.0010149 0.019472 0.042385 0.061479 0.093663 0.074449 0.25768 0.34732 0.10092 0.001617 0.98237 0.0082396 0.0038532 0.0024426 0.0016342 0.00070527 0.00039564 0.00020642 0.00012041 3.4403e-05 0.048107 0.027021 0.03929 0.028715 0.039231 0.027247 0.22468 0.21172 0.21483 0.20858 0.20929 0.21204 0.21886 0.23015 0.20022 0.20149 0.20654 0.20955 0.21935 0.23271 0.032454 0.023137 0.23451 0.22088 0.21648 0.21479 0.20661 0.20405 0.20269 0.22544 0.20519 0.20058 0.19982 0.20779 0.21869 0.24247 0.028828 0.019725 0.2198 0.21269 0.2134 0.21129 0.20764 0.21371 0.22147 0.23361 0.21568 0.19875 0.20242 0.20765 0.2137 0.22819 0.030845 0.019879 0.21513 0.20933 0.20996 0.21096 0.21202 0.21783 0.22476 0.22655 0.21409 0.20797 0.20514 0.20973 0.21409 0.22243 0.032949 0.021398 0.21223 0.21049 0.20598 0.2122 0.21603 0.21743 0.22565 0.22747 0.21672 0.20667 0.20716 0.21124 0.21159 0.21914 0.049688 0.030378 0.20601 0.20621 0.20734 0.21277 0.21621 0.22323 0.22823 0.19684 0.20127 0.20837 0.21226 0.21434 0.22411 0.24282 0.056709 0.036156 0.20433 0.2061 0.20326 0.21053 0.21786 0.226 0.23192 0.17306 0.18024 0.18388 0.19817 0.22019 0.2549 0.28956 0.052347 0.037686 0.23032 0.21992 0.21422 0.20971 0.20892 0.20802 0.20889 0.15244 0.16125 0.16831 0.1861 0.2135 0.26554 0.35287 0.040358 0.028312 0.24939 0.23489 0.22351 0.20815 0.201 0.19339 0.18967 0.18041 0.17362 0.18214 0.18882 0.20549 0.24338 0.32613 0.031963 0.020675 0.2293 0.22088 0.2107 0.20872 0.20655 0.20736 0.21649 0.2133 0.20066 0.19762 0.20392 0.20964 0.22193 0.25293 0.043695 0.030401 0.19853 0.19441 0.20199 0.20524 0.21522 0.23029 0.25432 0.24413 0.23098 0.21887 0.20992 0.2087 0.20024 0.18717 0.074946 0.053831 0.16946 0.17701 0.18255 0.19848 0.22342 0.25434 0.29474 0.22471 0.2296 0.22901 0.22451 0.21816 0.20195 0.17207 0.12648 0.079434 0.16882 0.18544 0.21709 0.2513 0.24886 0.22455 0.20394 0.15545 0.18914 0.24893 0.26817 0.26772 0.21498 0.1556 0.088347 0.051863 0.29009 0.25807 0.23138 0.20879 0.18881 0.16662 0.15624 0.18376 0.20939 0.22384 0.23133 0.23007 0.22258 0.19903 0.051392 0.032457 0.27061 0.23907 0.21701 0.20259 0.19506 0.18734 0.18832 0.19036 0.19928 0.21051 0.21717 0.2263 0.22835 0.22803 0.028499 0.018959 0.2128 0.20339 0.20606 0.21357 0.21694 0.21851 0.22873 0.24546 0.21144 0.19878 0.20028 0.21011 0.21501 0.21892 0.032395 0.02275 0.20702 0.20446 0.20367 0.20687 0.21579 0.22282 0.23936 0.29339 0.22702 0.20002 0.19072 0.19202 0.19675 0.20008 0.040954 0.031954 0.20456 0.20384 0.20022 0.2071 0.21647 0.22606 0.24175 0.36034 0.25392 0.20596 0.17821 0.16838 0.16655 0.16664 0.047933 0.032014 0.22381 0.21822 0.21382 0.21053 0.21131 0.2115 0.2108 0.32704 0.25595 0.21373 0.18631 0.18141 0.16863 0.16693 0.04346 0.026324 0.23073 0.22588 0.21669 0.21126 0.20969 0.20421 0.20154 0.26211 0.23248 0.215 0.20632 0.19948 0.19217 0.19243 0.030078 0.019641 0.22653 0.20867 0.20704 0.20952 0.20915 0.21461 0.22449 0.21043 0.20428 0.20718 0.21109 0.21685 0.21908 0.23108 0.03078 0.018676 0.2246 0.21098 0.21153 0.20972 0.20721 0.21529 0.22068 0.21452 0.21093 0.21367 0.20926 0.21457 0.21437 0.22267 0.028539 0.017957 0.22547 0.21712 0.20857 0.20463 0.20927 0.21584 0.21911 0.21506 0.20792 0.20776 0.2071 0.21521 0.21515 0.23179 0.029301 0.018442 0.21709 0.21285 0.20972 0.2086 0.20887 0.21475 0.22813 0.23071 0.21174 0.20304 0.20105 0.21111 0.21664 0.22573 0.031285 0.019894 0.21936 0.21399 0.21501 0.2078 0.20775 0.21537 0.22072 0.23203 0.21383 0.20564 0.20303 0.2101 0.2132 0.22218 0 0.0030032 0.99212 0.004879 0 0 0.79718 0.2022 0.0006155 0 0.97079 0.028515 0.00069264 0 0 1
"S01_I001_F017.tif" 0.16775 0.16554 0.16606 0.16904 0.16607 0.16555 0.37255 0.42333 0.39911 0.28361 0.46559 0.50606 0.082765 0.059737 0.056995 0.07294 0.06715 0.073445 0.5 0.38348 0.041361 0.0017078 0.055422 0.042998 0.50115 0.030639 0.057195 0.028959 0.016338 0.016082 0.016242 0.016409 0.012425 0.011248 0.010282 0.0098136 0.0071404 0.0074381 0.0073301 0.0058127 0.0059149 0.0061304 0.0048211 0.0047586 0.0044735 0.0047777 0.0050085 0.0043307 0.0039582 0.0033912 0.0029065 0.0031541 0.0028811 0.0024655 0.0024492 0.0017749 0.0019882 0.0018003 0.0016204 0.0013781 0.0013885 0.0014338 0.0012826 0.0012325 0.0010833 0.19216 0.1888 0.18741 0.18704 0.18659 0.18644 0.18611 0.18554 0.18517 0.18401 0.18356 0.1835 0.1835 0.18329 0.18234 0.18235 0.18246 0.18201 0.18222 0.18256 0.18277 0.1829 0.18238 0.18238 0.1818 0.1818 0.18054 0.18067 0.18068 0.18071 0.18055 0.18111 0.18107 0.18113 0.18079 0.18062 0.17992 0.18024 0.18008 0.18037 0.06364 0.17694 0.25538 0.26669 0.55041 0.35648 0.52778 0 0 0 0.00047781 0.23177 0.74215 0.022768 0.0021731 0.00065124 7.0786e-06 0 0 0.0016175 0.66372 0.31055 0.01965 0.0030297 0.001083 0.00034331 3.5393e-06 0.95296 0.018274 0.015495 0.0078998 0.0031677 0.0011786 0.00079989 0.0002159 7.0786e-06 0 0.0091057 0.0022764 0.0071545 0.037073 0.26829 0.26114 0.24065 0.083902 0.04748 0.042927 0.0084553 0.003252 0.020163 0.1961 0.33138 0.22114 0.07935 0.060163 0.045203 0.034797 0.1922 0.079024 0.13138 0.18829 0.1226 0.094309 0.070894 0.04748 0.041951 0.03187 0.011382 0.0084944 0.24966 0.14865 0.00018685 0.00018685 0.0088752 0.011491 0.01364 0.029522 0.38238 0.26224 0.23767 0.053812 0.00037369 0.007287 0.0056054 0.023729 0.29288 0.28251 0.13518 0.16779 0.078942 0.0056988 0.87024 0.073244 0.028027 0.01364 0.0052317 0.0037369 0.0028027 0.0018685 0.0011211 9.3423e-05 0.041615 0.030084 0.13755 0.12034 0.034351 0.022943 0.22801 0.21775 0.22123 0.2222 0.20896 0.2007 0.20115 0.20753 0.21846 0.22825 0.20972 0.20757 0.20759 0.22089 0.032674 0.018953 0.21706 0.22181 0.21302 0.2051 0.20185 0.22048 0.22068 0.19919 0.19778 0.21069 0.2214 0.21857 0.21773 0.23464 0.029852 0.017743 0.2217 0.21407 0.20154 0.20304 0.21308 0.22091 0.22566 0.23465 0.2205 0.2039 0.20074 0.20934 0.20888 0.22198 0.039598 0.024284 0.19929 0.20161 0.21076 0.21104 0.22033 0.22934 0.22762 0.23468 0.23369 0.22776 0.20421 0.19591 0.19461 0.20914 0.043223 0.025283 0.22631 0.22122 0.21677 0.21876 0.20881 0.20438 0.20376 0.22421 0.2188 0.21404 0.21136 0.20245 0.20677 0.22237 0.03567 0.020592 0.21122 0.21148 0.21417 0.2116 0.2185 0.21332 0.21971 0.19642 0.2046 0.21367 0.20407 0.22213 0.22393 0.23517 0.031813 0.0187 0.22095 0.204 0.20285 0.20741 0.21323 0.22572 0.22584 0.21084 0.18361 0.1939 0.1993 0.22362 0.23864 0.25008 0.038287 0.024903 0.21036 0.21242 0.21554 0.21706 0.22092 0.21415 0.20956 0.17053 0.16347 0.17165 0.19654 0.21758 0.26129 0.31895 0.041886 0.025411 0.2314 0.2068 0.19832 0.20673 0.20716 0.21467 0.23493 0.19769 0.18105 0.18794 0.20369 0.20904 0.23425 0.28634 0.051248 0.030734 0.19995 0.20451 0.20252 0.20487 0.21644 0.22572 0.246 0.20924 0.20601 0.1997 0.19762 0.2082 0.23573 0.2435 0.038422 0.027913 0.22596 0.21576 0.19212 0.19926 0.21779 0.21924 0.22986 0.22706 0.23712 0.2465 0.20172 0.20195 0.19338 0.19227 0.04884 0.037512 0.19412 0.18964 0.18261 0.19245 0.21486 0.23339 0.29292 0.19781 0.20924 0.22967 0.22849 0.21386 0.2148 0.20614 0.11556 0.081247 0.13891 0.1709 0.21749 0.27682 0.27018 0.22771 0.19799 0.11845 0.15069 0.2232 0.29308 0.2947 0.2446 0.17527 0.075024 0.051754 0.29327 0.25467 0.23248 0.19774 0.18202 0.1689 0.17092 0.17995 0.19276 0.20335 0.22233 0.23937 0.23474 0.22748 0.063444 0.040292 0.22813 0.21707 0.21173 0.20711 0.20495 0.20439 0.22663 0.19437 0.18933 0.18647 0.21361 0.21813 0.23738 0.26071 0.029154 0.018296 0.20458 0.20937 0.20486 0.20612 0.21242 0.22356 0.23909 0.22892 0.21647 0.20328 0.20279 0.20786 0.21061 0.23007 0.049887 0.028594 0.18695 0.19728 0.20921 0.2183 0.2282 0.23094 0.22911 0.21902 0.22546 0.22339 0.20458 0.19601 0.21169 0.21986 0.067897 0.046237 0.1969 0.20166 0.20687 0.20957 0.21093 0.22517 0.24889 0.31282 0.22082 0.19344 0.19154 0.19191 0.18507 0.2044 0.069556 0.043538 0.21502 0.21322 0.21112 0.20766 0.20572 0.21082 0.23643 0.27844 0.24716 0.21647 0.19526 0.19751 0.18446 0.1807 0.067529 0.03888 0.24136 0.22714 0.21086 0.19907 0.20174 0.21114 0.20868 0.26615 0.21946 0.20068 0.19263 0.20127 0.21166 0.20814 0.043232 0.026712 0.22419 0.22488 0.20732 0.20766 0.20743 0.20196 0.22656 0.16683 0.19104 0.20991 0.19564 0.21288 0.24335 0.28034 0.054354 0.034187 0.21751 0.21014 0.21405 0.20254 0.21226 0.22295 0.22055 0.20379 0.19908 0.20485 0.2073 0.21606 0.21592 0.253 0.064704 0.038178 0.20859 0.20268 0.21076 0.22196 0.22233 0.21991 0.21377 0.20117 0.20446 0.21429 0.21411 0.2193 0.21809 0.22858 0.063735 0.040422 0.21084 0.2072 0.21785 0.21103 0.21668 0.21991 0.21648 0.20681 0.20642 0.21221 0.19751 0.20781 0.22862 0.24061 0.068546 0.046143 0.20206 0.20162 0.197 0.20377 0.21829 0.23439 0.24288 0.21894 0.21949 0.20639 0.19247 0.20369 0.21771 0.24131 0 0.00028674 0.96218 0.037246 0.00029164 0 0.35399 0.63926 0.0067518 0 0.93296 0.059149 0.0070067 0.00088227 0 1
"S01_I001_F018.tif" 0.16968 0.16629 0.16528 0.1672 0.16527 0.16628 0.40018 0.69515 0.7282 0.40152 0.65842 0.68473 0.097875 0.076493 0.077032 0.085826 0.069912 0.076466 0 0.36878 0.022223 0.0004936 0.0028594 0.059111 0.44369 0.0001706 0.016078 0.017647 0.012115 0.011572 0.0079437 0.0091621 0.0073496 0.0064658 0.0061658 0.0061999 0.0047423 0.0047261 0.0047837 0.0040738 0.0040185 0.0032359 0.003129 0.0029273 0.0024443 0.0024606 0.0023088 0.0019492 0.0018118 0.001619 0.0014849 0.0014763 0.001361 0.0012148 0.0011782 0.00098504 0.00091989 0.00086542 0.0008104 0.00072917 0.00073794 0.00065701 0.00067828 0.00065773 0.0005615 0.0085081 0.0069355 0.0069753 0.0070571 0.0069482 0.006645 0.0065033 0.0061379 0.0061501 0.0062705 0.0062418 0.0059869 0.0056796 0.0062019 0.006113 0.0061868 0.0060204 0.0061687 0.0060257 0.0060926 0.006278 0.0063332 0.0059715 0.0060987 0.0065668 0.0066982 0.0059059 0.005823 0.005379 0.0052936 0.0056986 0.0057434 0.0054169 0.0053706 0.0051793 0.0049205 0.0049423 0.0043579 0.0045589 0.0051753 0.062983 0.15269 0.28777 0.28802 0.58241 0.36734 0.57872 0 0 7.1318e-06 0.00024248 0.31738 0.6805 0.0018543 1.0698e-05 0 0 0 0 0.00064899 0.85452 0.14311 0.0017116 7.1318e-06 0 0 0 0.98892 0.0086152 0.0023749 8.9148e-05 0 0 0 0 0 0 0.0060439 0.00084827 0 0 0.0034991 0.0042413 0.22797 0.51606 0.20761 0.033719 0.0028629 0.0040293 0 0.00084827 0.017708 0.18969 0.53101 0.19107 0.048563 0.014208 0.80034 0.025766 0.034779 0.048881 0.039762 0.018874 0.013784 0.010921 0.0042413 0.0026508 0.036789 0.021395 0.36096 0.35302 0.0027019 0.0078398 4.4293e-05 0 0.0019046 0.0085928 0.023431 0.26376 0.63193 0.059795 0.0017717 0.007264 0.001506 0.0013288 0.0063339 0.030784 0.24587 0.46485 0.23466 0.0056252 0.98906 0.0040307 0.0025247 0.001506 0.0014174 0.00070869 0.00031005 0.00017717 0.00013288 0.00013288 0.0923 0.053489 0.23399 0.17295 0.035278 0.020786 0.22286 0.2266 0.22632 0.22203 0.2058 0.19323 0.20317 0.2433 0.21342 0.21312 0.21226 0.20255 0.20001 0.21534 0.029151 0.016004 0.23393 0.22085 0.20577 0.20877 0.20705 0.21576 0.20787 0.25172 0.2127 0.1978 0.19602 0.19744 0.21029 0.23404 0.028228 0.013811 0.21231 0.22089 0.22436 0.22538 0.20497 0.20425 0.20785 0.23501 0.22694 0.22105 0.20265 0.19277 0.20501 0.21658 0.029344 0.015462 0.20686 0.19729 0.19539 0.2092 0.22309 0.23609 0.23208 0.21441 0.21507 0.21052 0.2076 0.20778 0.20457 0.24005 0.032306 0.017374 0.21331 0.21433 0.2127 0.21117 0.20751 0.22393 0.21704 0.21051 0.20936 0.20901 0.21763 0.22035 0.2135 0.21964 0.035741 0.021749 0.20511 0.20531 0.20641 0.21452 0.22057 0.21657 0.23152 0.21753 0.2142 0.20831 0.20094 0.21257 0.21679 0.22967 0.042502 0.02343 0.20511 0.20968 0.2157 0.21331 0.21525 0.22113 0.21982 0.18363 0.20483 0.21389 0.2066 0.20949 0.22304 0.25851 0.041808 0.023126 0.22957 0.22267 0.22185 0.21523 0.20935 0.19775 0.20358 0.16972 0.19486 0.1997 0.20125 0.20278 0.23537 0.29633 0.039081 0.025189 0.21142 0.21096 0.2176 0.20914 0.21044 0.21669 0.22374 0.2057 0.19101 0.19955 0.19969 0.21751 0.21687 0.26966 0.039101 0.0235 0.22988 0.22047 0.22304 0.20686 0.20556 0.20901 0.20518 0.21589 0.22302 0.21328 0.21274 0.21636 0.21114 0.20756 0.039282 0.022807 0.21177 0.21377 0.2088 0.20879 0.21232 0.21397 0.23057 0.22242 0.21184 0.20407 0.23189 0.21936 0.2009 0.20951 0.059963 0.037668 0.16934 0.18245 0.19561 0.20291 0.22082 0.24632 0.28256 0.20826 0.20535 0.22502 0.22934 0.21958 0.2078 0.20465 0.097797 0.048878 0.17961 0.20056 0.23096 0.24726 0.2406 0.2193 0.18171 0.15075 0.21076 0.25008 0.23552 0.23608 0.23762 0.1792 0.05664 0.027821 0.28888 0.24803 0.22326 0.20595 0.18277 0.17469 0.17642 0.20276 0.22203 0.22395 0.2228 0.22927 0.21578 0.1834 0.033609 0.018328 0.26659 0.231 0.20896 0.20007 0.20051 0.19737 0.19549 0.21858 0.2252 0.2204 0.21926 0.21019 0.20525 0.20112 0.043165 0.025108 0.20552 0.20932 0.20785 0.21149 0.21735 0.22556 0.22291 0.2268 0.21559 0.20622 0.20577 0.21742 0.2201 0.2081 0.043783 0.021652 0.21394 0.20566 0.19604 0.21342 0.22661 0.22329 0.22105 0.25051 0.22629 0.20512 0.20696 0.19718 0.20227 0.21168 0.043829 0.023283 0.2108 0.21398 0.2184 0.21381 0.21949 0.21117 0.21236 0.32825 0.23042 0.19389 0.19135 0.19469 0.18234 0.17906 0.036552 0.019496 0.23905 0.23366 0.21542 0.19556 0.20209 0.21178 0.20243 0.24697 0.21228 0.20937 0.20537 0.21684 0.21115 0.19803 0.031566 0.016417 0.22961 0.21423 0.20809 0.20411 0.21563 0.2211 0.20722 0.21085 0.20509 0.2109 0.20788 0.22433 0.22278 0.21817 0.036861 0.021633 0.21244 0.21159 0.21525 0.20968 0.21341 0.2153 0.22232 0.22587 0.2117 0.22399 0.20433 0.21632 0.20325 0.21454 0.036884 0.020578 0.21328 0.21406 0.2153 0.21712 0.21629 0.21459 0.20936 0.24223 0.23259 0.22587 0.20458 0.19529 0.19866 0.20079 0.034944 0.019293 0.21685 0.21381 0.21528 0.21997 0.21276 0.21034 0.21098 0.22401 0.22085 0.22078 0.21121 0.20483 0.20792 0.2104 0.033191 0.018504 0.22127 0.21734 0.20059 0.20634 0.21326 0.22374 0.21745 0.20808 0.19567 0.20344 0.22031 0.21857 0.22246 0.23147 0.033096 0.01813 0.21247 0.21173 0.2158 0.21931 0.21225 0.21239 0.21604 0.20668 0.20167 0.21402 0.209 0.19995 0.21979 0.2489 0 0 1 0 0 0 0.64418 0.35582 0 0 0.99568 0.0043186 0 0 0 1
"S01_I001_F019.tif" 0.17205 0.16768 0.16437 0.16385 0.16437 0.16768 0.16539 0.28466 0.34628 0.24368 0.32471 0.30918 0.05395 0.050207 0.051487 0.055807 0.049852 0.057002 0 0.35032 0.054922 0.0030074 0.11186 0.033802 0.54087 0.0032741 1.437 0.32456 0.26116 0.1641 0.12756 0.11094 0.076424 0.063682 0.060004 0.046672 0.05249 0.040658 0.040304 0.037662 0.036698 0.035479 0.034215 0.023393 0.024976 0.023114 0.022883 0.020213 0.020597 0.020646 0.019148 0.01822 0.016716 0.015018 0.014531 0.012645 0.012916 0.012765 0.011209 0.011567 0.01079 0.010235 0.010766 0.0098657 0.0096542 0.11236 0.11242 0.11347 0.11791 0.119 0.11373 0.12118 0.12539 0.11763 0.11596 0.1195 0.11638 0.11533 0.11437 0.11677 0.11977 0.11739 0.11726 0.11486 0.11021 0.10373 0.1025 0.10046 0.097018 0.094751 0.097643 0.098093 0.095181 0.093923 0.093851 0.093422 0.089748 0.08873 0.085544 0.082447 0.082431 0.07815 0.077386 0.074843 0.071302 0.05195 0.10516 0.21777 0.2173 0.43483 0.26997 0.47756 0 0 8.359e-05 0.013785 0.69667 0.27915 0.0085762 0.00089377 0.00056798 0.0002772 7.1444e-06 0.0015796 0.073572 0.81447 0.083092 0.01771 0.0081689 0.00054083 0.00048439 0.00037294 0.92379 0.030554 0.015733 0.007761 0.012409 0.0086619 0.00047082 0.00029149 0.00022862 9.5735e-05 0.0033756 0.0012804 0.040042 0.29356 0.30194 0.14864 0.059364 0.059946 0.044931 0.04691 0.0019788 0.004074 0.1512 0.35689 0.1966 0.082063 0.040973 0.052031 0.053661 0.060528 0.52252 0.10476 0.088465 0.065883 0.066698 0.03364 0.035502 0.03783 0.023164 0.021534 0.0065771 0.003215 0.068199 0.061442 0.00047107 0.0006942 0.031115 0.12312 0.32328 0.23489 0.17028 0.10195 0.012595 0.0016115 0.042941 0.10978 0.28185 0.18972 0.20824 0.12749 0.031983 0.0064958 0.001314 0.00019834 0.86981 0.097089 0.024322 0.0057272 0.0010413 0.00052065 0.00022314 0.00044627 0.00027272 0.00054545 0.03375 0.0091448 0.02151 0.012146 0.026414 0.017045 0.21171 0.20835 0.21124 0.218 0.21429 0.21486 0.22155 0.23517 0.20197 0.2 0.20993 0.21212 0.21589 0.22492 0.027742 0.017803 0.22242 0.21402 0.21186 0.21275 0.20945 0.21169 0.21783 0.23314 0.20542 0.20564 0.2063 0.20762 0.21441 0.22747 0.027032 0.016537 0.22151 0.21501 0.21071 0.2085 0.21297 0.2155 0.21579 0.23613 0.22283 0.20807 0.20119 0.20181 0.20785 0.22212 0.027699 0.017506 0.20934 0.20745 0.20789 0.20937 0.21507 0.2232 0.22768 0.23285 0.21509 0.20677 0.20361 0.20578 0.21028 0.22562 0.028872 0.017608 0.21899 0.21424 0.21173 0.21126 0.2141 0.21277 0.21692 0.23935 0.21513 0.20569 0.20301 0.20965 0.20836 0.2188 0.03389 0.02081 0.20013 0.2065 0.20952 0.212 0.21509 0.22135 0.23542 0.19075 0.18884 0.19686 0.20672 0.21579 0.23511 0.26592 0.03978 0.026297 0.20613 0.21048 0.2101 0.21025 0.21473 0.22207 0.22623 0.1671 0.16794 0.17831 0.19112 0.22182 0.26427 0.30944 0.039506 0.027736 0.22037 0.21546 0.21261 0.20771 0.20909 0.21447 0.22029 0.15398 0.1578 0.16745 0.18236 0.22133 0.27119 0.3459 0.036288 0.023492 0.2408 0.23163 0.21931 0.20722 0.20426 0.20096 0.19581 0.17523 0.17789 0.18527 0.19272 0.2043 0.23813 0.32648 0.032786 0.019201 0.2295 0.22412 0.21298 0.20681 0.20586 0.20586 0.21487 0.20364 0.19553 0.1979 0.21002 0.21916 0.22256 0.2512 0.036206 0.022977 0.19157 0.1958 0.202 0.20521 0.21599 0.23243 0.257 0.2543 0.23987 0.22845 0.20624 0.19899 0.19045 0.1817 0.05654 0.037867 0.17251 0.18057 0.18746 0.20113 0.22013 0.25045 0.28776 0.2359 0.23549 0.23394 0.22718 0.20736 0.1899 0.17024 0.08758 0.05374 0.17061 0.17938 0.20849 0.24834 0.24923 0.22975 0.21419 0.16298 0.19669 0.23986 0.27094 0.26678 0.20986 0.15289 0.066443 0.03777 0.27683 0.25082 0.22883 0.20989 0.19173 0.17658 0.16533 0.19215 0.2165 0.22107 0.22899 0.23061 0.2193 0.19137 0.043246 0.025661 0.27627 0.24092 0.21605 0.19971 0.19305 0.18671 0.18729 0.19567 0.19942 0.21333 0.21579 0.22326 0.22543 0.2271 0.023673 0.014278 0.20627 0.21046 0.20973 0.21401 0.21432 0.21846 0.22674 0.24035 0.21918 0.19992 0.19598 0.20702 0.21391 0.22364 0.026049 0.01783 0.2063 0.20546 0.20352 0.20675 0.21436 0.22233 0.24126 0.27959 0.22729 0.20765 0.19903 0.19155 0.19244 0.20245 0.032624 0.024345 0.20509 0.2067 0.20465 0.20566 0.21575 0.22577 0.23636 0.34808 0.24975 0.21183 0.18302 0.17223 0.17048 0.16461 0.035378 0.023413 0.22162 0.22048 0.21634 0.21174 0.21042 0.20902 0.21037 0.32784 0.2505 0.21412 0.19236 0.17691 0.17059 0.16768 0.03353 0.019902 0.22053 0.22048 0.21717 0.21582 0.21357 0.20713 0.2053 0.26921 0.24249 0.21575 0.20179 0.19397 0.19173 0.18505 0.027175 0.016364 0.21606 0.20767 0.2092 0.21332 0.2143 0.21629 0.22317 0.21283 0.20253 0.20746 0.20686 0.2139 0.22212 0.2343 0.026672 0.016528 0.22164 0.21396 0.20587 0.20863 0.21183 0.21571 0.22236 0.22021 0.2078 0.19967 0.20351 0.21315 0.21785 0.23781 0.025025 0.01568 0.22542 0.21478 0.20845 0.20738 0.2089 0.21506 0.22002 0.2101 0.20817 0.20748 0.1964 0.21008 0.22292 0.24485 0.025543 0.015426 0.22155 0.21819 0.20967 0.20916 0.20872 0.21213 0.22058 0.23374 0.21113 0.20105 0.20045 0.20921 0.21328 0.23114 0.026194 0.015839 0.21658 0.21453 0.21271 0.20721 0.2074 0.21698 0.22458 0.23783 0.22058 0.20163 0.19798 0.20923 0.21465 0.2181 0 0.00040532 0.99016 0.0089295 0.00050975 0 0.76852 0.22627 0.0046306 0.00058258 0.92262 0.05249 0.024458 0.00036571 6.522e-05 1
"S01_I001_F020.tif" 0.17007 0.16684 0.16516 0.16595 0.16516 0.16684 0.36096 0.48945 0.46222 0.37334 0.46747 0.54047 0.086431 0.063752 0.055763 0.07547 0.054667 0.067169 0 0.41914 0.037657 0.001416 0.017226 0.036762 0.51429 0.00037919 0.53781 0.063814 0.039989 0.036149 0.035532 0.026223 0.026751 0.02347 0.023482 0.019689 0.018124 0.015975 0.013342 0.013868 0.012275 0.011881 0.011843 0.010258 0.0091887 0.009 0.0082743 0.0075897 0.0075337 0.0066975 0.0063343 0.0058132 0.0055733 0.0053796 0.0052316 0.0047269 0.0046667 0.0040429 0.0039969 0.0039475 0.0035602 0.0035235 0.0032657 0.0032326 0.0028231 0.031766 0.027392 0.026 0.024187 0.026057 0.02537 0.025237 0.024084 0.023854 0.023457 0.022942 0.022527 0.021987 0.021883 0.022525 0.022427 0.020999 0.020675 0.020152 0.020269 0.019637 0.018869 0.017561 0.017508 0.016968 0.017118 0.020716 0.020593 0.019661 0.019355 0.01976 0.019528 0.020111 0.01974 0.019892 0.018713 0.018512 0.018359 0.017723 0.016639 0.062843 0.13745 0.29009 0.28648 0.58144 0.36732 0.57749 0 0 0 2.5496e-05 0.016175 0.70606 0.27394 0.0029976 0.00064467 0.00016026 0 0 0.0026952 0.25476 0.72094 0.018087 0.0024494 0.00075576 0.00023857 7.2844e-05 0.98672 0.0030813 0.0040228 0.0030394 0.0021234 0.00082314 0.00018575 0 0 0 0.00097656 0 0 0.007487 0.18132 0.39909 0.23438 0.10579 0.043945 0.027018 0.00097656 0 0.0052083 0.19857 0.40723 0.19857 0.10547 0.045247 0.022786 0.015951 0.41569 0.05957 0.054362 0.059245 0.077474 0.088542 0.12207 0.078776 0.035807 0.0084635 0.0058039 0.0047349 0.11577 0.079218 0.0023145 0.0021784 0.00030633 0.0039823 0.020014 0.076583 0.21191 0.4032 0.25385 0.025664 0.0021443 0.0029612 0.0097686 0.031518 0.1212 0.1984 0.32532 0.2032 0.1002 0.0052757 0.98751 0.0045269 0.002757 0.001872 0.0012253 0.00091899 0.00047651 0.00034037 0.00020422 0.00017018 0.057931 0.029138 0.14184 0.11655 0.033039 0.025338 0.25086 0.21813 0.21164 0.20634 0.20795 0.20686 0.19822 0.21753 0.19632 0.19585 0.20995 0.21553 0.2191 0.24573 0.029755 0.018524 0.20696 0.21142 0.21346 0.21559 0.21022 0.21593 0.22643 0.22402 0.19705 0.20034 0.19338 0.20603 0.21693 0.26225 0.032476 0.021267 0.20947 0.21776 0.20923 0.20438 0.21455 0.22151 0.2231 0.23611 0.19122 0.18097 0.20639 0.22489 0.22074 0.23969 0.041242 0.029275 0.19597 0.2008 0.20419 0.20311 0.22248 0.23678 0.23667 0.21085 0.19522 0.19572 0.19886 0.21268 0.22949 0.25717 0.044809 0.029244 0.22647 0.21541 0.2212 0.22151 0.20952 0.20317 0.20271 0.24588 0.21911 0.22229 0.19501 0.19432 0.20006 0.22333 0.036478 0.02375 0.24559 0.21224 0.21967 0.20525 0.1999 0.20192 0.21543 0.21275 0.21142 0.21822 0.21778 0.2126 0.21524 0.21198 0.034514 0.01858 0.21383 0.21096 0.2071 0.20596 0.20819 0.22448 0.22949 0.22827 0.22728 0.2097 0.21973 0.19992 0.19476 0.22035 0.044698 0.030936 0.17773 0.18428 0.19884 0.20258 0.22308 0.24765 0.26584 0.18654 0.19148 0.18 0.19502 0.20977 0.21602 0.32118 0.049957 0.031874 0.24215 0.24083 0.22744 0.21281 0.20184 0.19343 0.1815 0.21099 0.19021 0.20239 0.20059 0.20663 0.21726 0.27194 0.038831 0.020973 0.23834 0.22928 0.21549 0.20938 0.19867 0.20473 0.20411 0.23653 0.22717 0.21788 0.21082 0.20509 0.2009 0.20162 0.039944 0.025323 0.26178 0.21752 0.21204 0.20786 0.20173 0.19525 0.20381 0.2044 0.20837 0.20091 0.2069 0.21989 0.22904 0.23048 0.066059 0.058941 0.16651 0.16092 0.16583 0.18415 0.20174 0.25288 0.36796 0.15542 0.1612 0.17894 0.19461 0.24502 0.28777 0.27704 0.15972 0.10476 0.16323 0.17819 0.20352 0.26593 0.26749 0.24083 0.18082 0.10938 0.14965 0.25676 0.27629 0.29381 0.23979 0.17433 0.073305 0.049468 0.31657 0.2833 0.24457 0.18831 0.16588 0.15674 0.14463 0.21465 0.22331 0.23637 0.24226 0.2108 0.19796 0.17464 0.034026 0.018154 0.24578 0.2279 0.22078 0.2079 0.20568 0.19672 0.19523 0.21107 0.20096 0.21226 0.21164 0.21851 0.22342 0.22214 0.039552 0.027449 0.23505 0.21292 0.2033 0.19262 0.19863 0.21636 0.24112 0.23818 0.21458 0.20297 0.19906 0.20757 0.21257 0.22507 0.049619 0.039715 0.20352 0.196 0.19989 0.20442 0.21159 0.22498 0.25959 0.31759 0.2398 0.19977 0.17875 0.17459 0.18642 0.20307 0.051404 0.049555 0.25951 0.23426 0.21188 0.20447 0.19458 0.19195 0.20334 0.39327 0.25008 0.19469 0.15744 0.15368 0.16913 0.18172 0.037116 0.021895 0.23811 0.22521 0.21593 0.20949 0.20644 0.2059 0.19891 0.26533 0.23107 0.2091 0.20724 0.20131 0.1892 0.19675 0.035044 0.020201 0.21877 0.21978 0.22294 0.21484 0.20378 0.2061 0.21379 0.22055 0.22643 0.21109 0.21091 0.20469 0.2066 0.21973 0.043049 0.029145 0.233 0.20774 0.20651 0.21348 0.21794 0.21689 0.20444 0.21362 0.22232 0.2205 0.20283 0.20334 0.21634 0.22106 0.04121 0.024956 0.21471 0.2114 0.21032 0.21864 0.21261 0.21933 0.213 0.22591 0.20766 0.20645 0.21389 0.21433 0.21048 0.22128 0.037739 0.020704 0.2201 0.21531 0.21931 0.20519 0.20799 0.21521 0.21689 0.21791 0.21249 0.19613 0.20854 0.21112 0.21724 0.23657 0.037566 0.021935 0.21383 0.21718 0.21395 0.20873 0.20926 0.21891 0.21814 0.2039 0.20932 0.21004 0.2157 0.21678 0.22138 0.22288 0.037599 0.02138 0.21896 0.21375 0.20882 0.21187 0.20941 0.20882 0.22837 0.20449 0.198 0.20204 0.21794 0.21401 0.22354 0.23998 0 4.5595e-05 0.86231 0.13745 0.0001915 0 0.12244 0.87494 0.0026149 0 0.98735 0.0088728 0.0035792 0.00019606 0 1
"S01_I001_F021.tif" 0.17027 0.16635 0.16504 0.16695 0.16504 0.16636 0.40584 0.61467 0.5875 0.39613 0.4776 0.42494 0.093922 0.083793 0.077675 0.098004 0.065455 0.059182 0 0.36307 0.034158 0.0011654 0.013343 0.039388 0.50292 0.00010694 0.028552 0.018497 0.018449 0.014789 0.014881 0.010631 0.010565 0.010917 0.0079194 0.0063936 0.0059645 0.0058669 0.005812 0.0056695 0.0046524 0.0044908 0.0040151 0.0034833 0.0033126 0.0029019 0.0026692 0.0025154 0.0023009 0.0019012 0.0017942 0.0016081 0.0014934 0.0013209 0.0012887 0.0011305 0.0011066 0.00099148 0.00093234 0.00076973 0.00073219 0.00073897 0.00067175 0.00061264 0.00054977 0.0081249 0.0073446 0.0064914 0.0071055 0.007087 0.007308 0.0072862 0.0079356 0.0081407 0.0075646 0.0069907 0.0068129 0.0072167 0.0068834 0.0067591 0.0067211 0.0071745 0.0074867 0.0074688 0.0068526 0.0061874 0.0061698 0.0058804 0.0057894 0.00605 0.0062242 0.0061602 0.0061403 0.0059502 0.0063737 0.0064556 0.0065631 0.0064587 0.0064636 0.006506 0.0069503 0.0074354 0.0072786 0.0072668 0.0070169 0.062459 0.14394 0.29548 0.30392 0.60687 0.38304 0.60919 0 0 3.7191e-05 0.0023306 0.50286 0.48831 0.0054836 0.00097109 8.2646e-06 0 0 2.0661e-05 0.011517 0.81153 0.16997 0.0050662 0.0016653 0.00023141 0 0 0.97166 0.020723 0.0060373 0.0014711 0.00010744 0 0 0 0 0 0.0096764 0.0084669 0.00090717 0.013607 0.20895 0.41911 0.18234 0.061687 0.05322 0.042032 0.0069549 0.0090717 0.045963 0.36589 0.30148 0.10916 0.07348 0.049289 0.026913 0.011793 0.66284 0.070759 0.043846 0.052313 0.058059 0.036891 0.02661 0.027517 0.013607 0.0075597 0.014909 0.01281 0.20584 0.15703 0.0028955 0.0010009 0 0 0.0029313 0.025238 0.13677 0.37471 0.41113 0.045328 0.00096518 0.0025381 0.00042897 0.0028241 0.048009 0.32952 0.31529 0.24827 0.051119 0.0010367 0.97315 0.010653 0.0063273 0.0033603 0.0030385 0.0013942 0.0011797 0.00057196 0.00014299 0.00017874 0.13153 0.03843 0.27549 0.20661 0.053565 0.028728 0.20532 0.21116 0.21296 0.2206 0.2202 0.21452 0.21526 0.20535 0.21416 0.2192 0.20436 0.20933 0.22088 0.22671 0.059486 0.030607 0.22768 0.22221 0.21241 0.21349 0.20734 0.20699 0.20988 0.22127 0.20724 0.20588 0.21412 0.20757 0.21189 0.23203 0.055205 0.032189 0.20834 0.21516 0.22239 0.22097 0.21313 0.20943 0.21058 0.21632 0.20952 0.19586 0.18938 0.20205 0.21749 0.26938 0.048588 0.027487 0.21895 0.21362 0.21672 0.2124 0.21595 0.20819 0.21416 0.23473 0.21467 0.19988 0.20557 0.2013 0.2118 0.23205 0.052667 0.02627 0.21407 0.21251 0.21666 0.21123 0.21132 0.21373 0.22047 0.24499 0.21968 0.20654 0.19919 0.19498 0.20618 0.22846 0.050133 0.029528 0.2129 0.20864 0.20684 0.20998 0.21423 0.22091 0.22649 0.22606 0.22395 0.21665 0.19941 0.20558 0.20817 0.22019 0.057138 0.031168 0.21374 0.20907 0.21303 0.21369 0.20825 0.22002 0.22221 0.23517 0.23867 0.22565 0.21569 0.19755 0.19631 0.19096 0.068327 0.036894 0.21729 0.20779 0.20239 0.20046 0.20393 0.22502 0.24312 0.23784 0.21873 0.19902 0.19492 0.19772 0.21344 0.23833 0.072157 0.043528 0.22775 0.22319 0.21999 0.21243 0.20389 0.20621 0.20655 0.19621 0.19243 0.1918 0.20018 0.2178 0.24133 0.26024 0.055321 0.033322 0.2467 0.23336 0.21737 0.20667 0.20725 0.19782 0.19084 0.21264 0.21323 0.21756 0.23408 0.21497 0.19892 0.2086 0.05899 0.029312 0.22687 0.22085 0.21928 0.21811 0.21618 0.20031 0.19841 0.19795 0.20153 0.22068 0.23286 0.23461 0.21111 0.20126 0.063253 0.042464 0.18469 0.18503 0.18619 0.19383 0.21712 0.24881 0.28432 0.16468 0.17828 0.19365 0.22097 0.23033 0.25043 0.26166 0.10543 0.05362 0.17393 0.1945 0.21303 0.23732 0.23949 0.23213 0.20961 0.14538 0.18809 0.23664 0.24837 0.24831 0.24203 0.19116 0.07804 0.041049 0.27929 0.24234 0.22738 0.21483 0.19412 0.17688 0.16516 0.2186 0.2295 0.23269 0.23062 0.21908 0.195 0.17451 0.06824 0.041018 0.20723 0.20822 0.20992 0.21706 0.21623 0.21379 0.22755 0.17415 0.19817 0.2033 0.19831 0.22074 0.24595 0.25938 0.055273 0.033225 0.21919 0.21073 0.21255 0.21522 0.20399 0.2097 0.22862 0.22037 0.21103 0.20786 0.2083 0.21177 0.21029 0.23038 0.066631 0.035759 0.21165 0.21707 0.21533 0.2148 0.21355 0.21381 0.21378 0.25483 0.2366 0.21169 0.1871 0.19999 0.20483 0.20498 0.055742 0.032399 0.22356 0.21501 0.21787 0.21908 0.21142 0.20425 0.20881 0.30009 0.25096 0.22104 0.19517 0.18068 0.17624 0.17583 0.053341 0.030494 0.21499 0.21166 0.21376 0.21199 0.21089 0.21111 0.22562 0.24001 0.22692 0.2068 0.19672 0.20437 0.20995 0.21523 0.061989 0.034453 0.21424 0.21952 0.22067 0.21563 0.21375 0.20615 0.21003 0.24463 0.22781 0.20535 0.20313 0.20415 0.20638 0.20855 0.057381 0.032699 0.21782 0.2241 0.22024 0.21449 0.21111 0.20488 0.20736 0.23274 0.22286 0.22439 0.21254 0.20732 0.20239 0.19776 0.050263 0.029165 0.22822 0.2299 0.22115 0.20691 0.19833 0.20208 0.21341 0.24531 0.2267 0.21773 0.19513 0.1923 0.20882 0.214 0.052964 0.030591 0.20886 0.20625 0.21811 0.21758 0.21507 0.21301 0.22113 0.20928 0.20548 0.19293 0.19767 0.22233 0.2293 0.243 0.058125 0.032624 0.20693 0.21152 0.20505 0.2154 0.21807 0.21429 0.22874 0.21592 0.20949 0.20798 0.20968 0.20896 0.21941 0.22855 0.061888 0.031777 0.22472 0.22074 0.21671 0.21791 0.20439 0.20237 0.21316 0.21237 0.20723 0.211 0.21622 0.21545 0.21532 0.22241 0 0 0.9943 0.005698 0 0 0.67926 0.31812 0.0026223 0 0.97989 0.019954 0.0001544 0 0 1
"S01_I001_F022.tif" 0.16998 0.16689 0.1652 0.16583 0.1652 0.16689 0.4124 0.60055 0.52386 0.36493 0.44931 0.45386 0.090224 0.076246 0.070101 0.082207 0.064587 0.067594 0 0.35564 0.038355 0.001469 0.018471 0.03425 0.51934 0.00026431 0.53442 0.07322 0.038598 0.044409 0.028834 0.029985 0.023915 0.021841 0.020528 0.018873 0.018608 0.016676 0.014939 0.015333 0.01328 0.013191 0.01307 0.0097569 0.01255 0.011817 0.0097376 0.0093073 0.0086299 0.008013 0.0071509 0.0072636 0.0063495 0.006185 0.0062602 0.0058483 0.0046978 0.0053052 0.0047983 0.0047367 0.0043293 0.0041112 0.0038845 0.0038556 0.0033517 0.02499 0.022845 0.024061 0.025248 0.025454 0.026303 0.025342 0.023388 0.02251 0.020828 0.020524 0.020494 0.021907 0.022282 0.024855 0.024949 0.02558 0.02406 0.024491 0.024206 0.024998 0.025504 0.025732 0.0256 0.026147 0.026895 0.027156 0.025868 0.026078 0.025517 0.025122 0.023514 0.025474 0.02504 0.025746 0.025956 0.025646 0.023467 0.022638 0.021386 0.059928 0.12766 0.27074 0.26991 0.56974 0.33895 0.54116 0 0 4.0926e-05 0.0022951 0.6673 0.32495 0.0052761 0.00014078 0 0 0 0.00012769 0.013679 0.80273 0.17545 0.006869 0.0011246 1.9644e-05 0 0 0.96831 0.017217 0.010578 0.002395 0.00088891 0.00059752 1.4733e-05 0 0 0 0.0053068 0.0020181 0.00059795 0.0054563 0.068167 0.41662 0.33463 0.11914 0.037447 0.010614 0.0041857 0.0032887 0.0031392 0.13402 0.43494 0.22849 0.10666 0.051424 0.023096 0.010763 0.61103 0.083788 0.089992 0.071455 0.049854 0.0364 0.017266 0.012408 0.013529 0.014276 0.023576 0.019644 0.08797 0.078577 0.0014609 0.0052499 0.011915 0.0065738 0.0095869 0.026387 0.17421 0.53869 0.21767 0.008263 0.001963 0.010317 0.013285 0.0064825 0.044876 0.2184 0.39238 0.23483 0.071764 0.0057065 0.97964 0.0097695 0.0039717 0.0024195 0.00073043 0.00105 0.0015522 0.00045652 0.00027391 0.00013696 0.038316 0.030121 0.063809 0.050748 0.064085 0.042195 0.21561 0.2139 0.21537 0.21002 0.20895 0.2124 0.22374 0.22132 0.20413 0.20705 0.20194 0.20842 0.22047 0.23668 0.064241 0.040122 0.22719 0.21658 0.20996 0.20718 0.20893 0.21171 0.21844 0.21961 0.20506 0.2015 0.20216 0.20682 0.22008 0.24477 0.060337 0.039192 0.2175 0.21059 0.205 0.20291 0.21275 0.21872 0.23253 0.21827 0.20846 0.20936 0.20841 0.20908 0.21228 0.23416 0.062171 0.041519 0.21883 0.21041 0.20776 0.20831 0.21317 0.21405 0.22747 0.21851 0.21608 0.20762 0.20933 0.20805 0.21049 0.22991 0.064079 0.042328 0.22371 0.22056 0.21243 0.20982 0.2078 0.20947 0.21622 0.22034 0.20954 0.21349 0.21156 0.20865 0.21248 0.22395 0.067608 0.042971 0.21034 0.20538 0.20727 0.2071 0.21279 0.22271 0.23441 0.2123 0.20781 0.20555 0.21372 0.2119 0.21323 0.23549 0.08265 0.049864 0.20397 0.20714 0.21356 0.21589 0.21772 0.21887 0.22285 0.1923 0.19693 0.19715 0.19884 0.21476 0.23832 0.26171 0.080648 0.053015 0.23363 0.2183 0.21165 0.20714 0.20821 0.2102 0.21086 0.18366 0.18157 0.18829 0.19652 0.22054 0.2427 0.28672 0.068829 0.042934 0.23456 0.21939 0.20945 0.20237 0.20667 0.21165 0.21592 0.21623 0.20711 0.20325 0.20862 0.21335 0.21961 0.23183 0.07109 0.043674 0.21902 0.21523 0.2131 0.21294 0.21221 0.21314 0.21435 0.21782 0.20474 0.20242 0.21283 0.21712 0.21865 0.22641 0.065536 0.041445 0.21988 0.20677 0.20468 0.20608 0.20996 0.21951 0.23312 0.23234 0.218 0.2061 0.20531 0.21485 0.21271 0.21069 0.09115 0.06111 0.17568 0.17945 0.19058 0.20229 0.22063 0.24685 0.28452 0.22133 0.21951 0.22104 0.22933 0.22264 0.20341 0.18274 0.14534 0.083512 0.18202 0.19961 0.2245 0.24825 0.24151 0.21509 0.18902 0.15518 0.20159 0.24105 0.24761 0.25414 0.22972 0.1707 0.087863 0.052398 0.29587 0.25458 0.22426 0.2038 0.18208 0.16961 0.16979 0.18304 0.19468 0.21238 0.22764 0.23343 0.22713 0.22171 0.067833 0.044966 0.23097 0.21404 0.21016 0.2102 0.20737 0.20761 0.21965 0.21858 0.21658 0.21212 0.21069 0.20944 0.21082 0.22177 0.064028 0.040568 0.22504 0.2177 0.21389 0.20874 0.20978 0.20834 0.21651 0.21519 0.21319 0.20814 0.2096 0.21009 0.21438 0.22941 0.067422 0.039255 0.21854 0.21314 0.21029 0.20673 0.2095 0.21402 0.22779 0.22377 0.21251 0.20478 0.20072 0.21091 0.21895 0.22836 0.076818 0.046099 0.21032 0.20899 0.20698 0.20795 0.21497 0.22235 0.22845 0.2926 0.21444 0.20171 0.1987 0.19644 0.19422 0.20189 0.075866 0.044298 0.22375 0.21605 0.2103 0.2107 0.2105 0.21063 0.21808 0.25376 0.21701 0.20874 0.2057 0.2082 0.20423 0.20236 0.068361 0.040951 0.23655 0.22074 0.21279 0.20542 0.20466 0.20951 0.21034 0.22122 0.2112 0.20641 0.20796 0.21242 0.2127 0.22808 0.066315 0.041808 0.22108 0.20595 0.20271 0.20636 0.21641 0.22275 0.22474 0.22812 0.22064 0.21062 0.20672 0.20897 0.20956 0.21537 0.067904 0.039692 0.2194 0.2158 0.21364 0.2137 0.21061 0.2095 0.21736 0.21705 0.20815 0.20407 0.2109 0.21912 0.21521 0.2255 0.066889 0.039619 0.22735 0.21999 0.21608 0.21534 0.21016 0.20475 0.20632 0.21967 0.21327 0.20045 0.20681 0.21807 0.2204 0.22133 0.060166 0.035999 0.22417 0.2172 0.21186 0.2097 0.20675 0.21013 0.2202 0.232 0.21815 0.20559 0.20371 0.20847 0.21058 0.22151 0.058525 0.035614 0.22133 0.21206 0.21063 0.20624 0.20619 0.2171 0.22646 0.24406 0.21711 0.20428 0.20473 0.20443 0.20815 0.21724 0 0.00019304 0.99364 0.0061633 0 0 0.70589 0.29122 0.0028911 0 0.94895 0.043551 0.007495 0 0 1
"S01_I001_F023.tif" 0.17126 0.16726 0.16466 0.1649 0.16466 0.16726 0.33186 0.47835 0.54344 0.30852 0.42383 0.34998 0.091556 0.067841 0.073443 0.068821 0.062511 0.059802 0 0.35503 0.047903 0.0022895 0.058224 0.036422 0.5304 0.00064739 0.059653 0.070763 0.065645 0.048406 0.040802 0.050714 0.035931 0.028406 0.029796 0.025964 0.025566 0.025238 0.023432 0.018607 0.015388 0.014278 0.012634 0.010578 0.010808 0.0094071 0.0087566 0.0075605 0.0071006 0.0075796 0.0065025 0.006037 0.005423 0.0053525 0.0042708 0.0044437 0.0036964 0.0037255 0.0034169 0.0031648 0.0029987 0.0030318 0.0028807 0.002624 0.002265 0.04158 0.037031 0.036726 0.037422 0.036584 0.036151 0.035634 0.035148 0.033801 0.035855 0.034897 0.037893 0.036861 0.036061 0.037921 0.038123 0.036016 0.036656 0.037241 0.037367 0.034992 0.03488 0.034395 0.033117 0.03263 0.031997 0.028878 0.029158 0.030787 0.03171 0.030165 0.028873 0.026138 0.026353 0.027057 0.02637 0.027482 0.025825 0.025409 0.025137 0.058196 0.12113 0.26079 0.26829 0.53292 0.33041 0.55239 0 0 1.4304e-05 0.011981 0.78152 0.19055 0.013365 0.0020437 0.000506 1.4304e-05 0 3.0396e-05 0.017599 0.8132 0.14902 0.015974 0.0030718 0.00079566 0.00030038 0 0.77367 0.1823 0.032002 0.0093691 0.0019793 0.00065083 3.0396e-05 0 0 0 0.0026899 0.00043039 0.0021519 0.087906 0.42102 0.29783 0.099419 0.048526 0.026361 0.013665 0.0027975 0.00096837 0.081235 0.42318 0.29966 0.10093 0.04788 0.018184 0.018937 0.0062406 0.39994 0.12976 0.12191 0.11911 0.1077 0.066064 0.023779 0.015709 0.011513 0.004519 0.017953 0.0073308 0.29851 0.24406 0.0010317 0.002457 0.001989 0.0010743 0.010519 0.012817 0.063966 0.48571 0.41504 0.0053925 0.00082962 0.0017762 0.0035418 0.0087961 0.01672 0.087163 0.5355 0.32596 0.018943 0.00077644 0.84413 0.087567 0.040322 0.016794 0.0061583 0.0023187 0.0014465 0.00081898 0.00031908 0.00012763 0.21957 0.058825 0.0096078 0.005364 0.050735 0.026501 0.21652 0.21388 0.21098 0.21271 0.21183 0.21406 0.22002 0.21896 0.20856 0.20366 0.21141 0.2106 0.21955 0.22727 0.050092 0.025724 0.21586 0.21526 0.20842 0.21023 0.2122 0.21432 0.22371 0.20923 0.20695 0.20606 0.20527 0.21191 0.22193 0.23864 0.04998 0.026069 0.22305 0.21443 0.20998 0.20963 0.21384 0.21462 0.21445 0.22059 0.20451 0.20226 0.20674 0.21333 0.22113 0.23145 0.048256 0.02526 0.2267 0.21838 0.21174 0.21035 0.20907 0.2088 0.21495 0.22369 0.21102 0.20831 0.21281 0.20684 0.21518 0.22215 0.044231 0.024644 0.22186 0.21578 0.21025 0.20817 0.21001 0.21252 0.22141 0.24819 0.22733 0.21409 0.20678 0.20315 0.19986 0.2006 0.06094 0.033619 0.20126 0.20366 0.20492 0.20809 0.21465 0.22789 0.23953 0.19324 0.1937 0.19591 0.20589 0.21844 0.23529 0.25753 0.071938 0.039895 0.20043 0.20262 0.20923 0.21264 0.21896 0.22528 0.23084 0.17699 0.1815 0.18593 0.2012 0.22308 0.24889 0.28243 0.073326 0.043276 0.22186 0.21905 0.21858 0.21835 0.21338 0.20681 0.20196 0.1661 0.169 0.18018 0.19914 0.21695 0.25929 0.30934 0.058073 0.033435 0.24622 0.23133 0.22012 0.21234 0.20172 0.19708 0.19118 0.18289 0.18162 0.18326 0.19671 0.22126 0.2413 0.29295 0.046917 0.027655 0.2357 0.22192 0.2154 0.21127 0.20095 0.20487 0.20988 0.20253 0.1957 0.19059 0.19606 0.20951 0.23996 0.26565 0.074972 0.040252 0.20401 0.20242 0.2039 0.20746 0.21494 0.22483 0.24244 0.21091 0.21524 0.21432 0.2134 0.21013 0.21545 0.22055 0.098552 0.050176 0.18923 0.19271 0.19686 0.20825 0.21973 0.23793 0.2553 0.21702 0.21788 0.22289 0.21897 0.21796 0.20601 0.19928 0.12759 0.064657 0.19422 0.20212 0.21632 0.23141 0.23055 0.21625 0.20913 0.18561 0.20436 0.22046 0.24236 0.23793 0.21666 0.19263 0.098724 0.054947 0.26355 0.24544 0.22486 0.20905 0.1972 0.18457 0.17533 0.1947 0.20381 0.21812 0.22763 0.22028 0.21777 0.21769 0.068733 0.039296 0.25005 0.23537 0.21893 0.20704 0.2003 0.19563 0.19267 0.19669 0.20555 0.2097 0.2133 0.22612 0.22665 0.222 0.060555 0.032092 0.20609 0.20431 0.20978 0.21321 0.2189 0.21961 0.2281 0.27057 0.24875 0.22174 0.20919 0.193 0.18327 0.17348 0.062863 0.034468 0.20954 0.20707 0.20617 0.21085 0.21883 0.22032 0.22722 0.28732 0.25068 0.2264 0.20204 0.19019 0.17782 0.16555 0.073599 0.040204 0.20945 0.21274 0.21265 0.2175 0.21621 0.21525 0.21621 0.32299 0.26408 0.2335 0.19407 0.17243 0.16296 0.14997 0.071247 0.039139 0.23631 0.22764 0.21491 0.20637 0.2031 0.20636 0.20531 0.30901 0.25716 0.22076 0.2 0.17832 0.16685 0.16791 0.061708 0.034614 0.2333 0.22554 0.21515 0.21049 0.20919 0.20372 0.20261 0.26856 0.24471 0.2184 0.20127 0.19209 0.18735 0.18763 0.042275 0.022735 0.20986 0.21002 0.21114 0.21273 0.21823 0.21635 0.22167 0.23896 0.21814 0.20487 0.20054 0.20604 0.20891 0.22253 0.043318 0.024673 0.21076 0.21278 0.21137 0.20852 0.21314 0.21754 0.22589 0.24959 0.22463 0.20785 0.20049 0.20199 0.20006 0.21538 0.043919 0.02483 0.21989 0.21744 0.2086 0.21049 0.21054 0.21615 0.21689 0.24722 0.22359 0.20992 0.20117 0.19397 0.20381 0.22032 0.043123 0.024641 0.21982 0.21553 0.20975 0.20591 0.21612 0.21522 0.21764 0.24905 0.22268 0.20891 0.20215 0.19962 0.20026 0.21734 0.042258 0.023891 0.22557 0.21828 0.21567 0.21284 0.20869 0.21082 0.20812 0.24064 0.21748 0.20373 0.19979 0.20274 0.21034 0.22526 0 0.00013697 0.98294 0.016649 0.00027081 0 0.75738 0.23685 0.0056271 0.00014458 0.91141 0.085422 0.0031687 0 0 1
"S01_I001_F024.tif" 0.16912 0.16678 0.16558 0.16618 0.16557 0.16678 0.28128 0.36793 0.32955 0.22554 0.38227 0.34306 0.060346 0.055219 0.046955 0.047679 0.054361 0.05349 0 0.37029 0.046761 0.0021818 0.070408 0.031944 0.53401 0.11063 0.1618 0.12262 0.088327 0.083496 0.079195 0.053663 0.044103 0.044891 0.039177 0.038362 0.037107 0.031787 0.032594 0.02443 0.02533 0.024839 0.027923 0.026149 0.025807 0.024566 0.020929 0.021013 0.02089 0.021578 0.018696 0.017751 0.017603 0.015547 0.014337 0.013261 0.013989 0.011622 0.01196 0.011446 0.011329 0.010363 0.010415 0.009548 0.0086223 0.71409 0.70598 0.70309 0.70026 0.69871 0.69505 0.69315 0.68825 0.68579 0.68281 0.68151 0.6809 0.68191 0.68224 0.67841 0.67799 0.67807 0.67616 0.67868 0.67652 0.67702 0.67612 0.67567 0.67307 0.67402 0.67692 0.67507 0.67526 0.67151 0.67167 0.66983 0.67064 0.669 0.66895 0.67234 0.67247 0.66828 0.66644 0.6673 0.6664 0.061148 0.13246 0.26442 0.25566 0.51916 0.32231 0.52013 0 0 0.00010136 0.0020064 0.49578 0.48364 0.016358 0.0013121 0.00057029 0.00023399 0 0.00010421 0.0095225 0.71925 0.24997 0.01643 0.0032654 0.00077586 0.0004064 0.0002823 0.94284 0.029015 0.01616 0.005972 0.003202 0.0016341 0.00044524 0.00026336 0.0002122 0.00025578 0.0023684 0.00027327 0.056112 0.41538 0.3068 0.092002 0.04755 0.037439 0.024595 0.01749 0.0015486 0.0012753 0.1432 0.40955 0.25405 0.067954 0.041355 0.038896 0.020404 0.021771 0.29295 0.11077 0.14228 0.13964 0.13582 0.093915 0.023775 0.017945 0.016305 0.026599 0.011115 0.0064418 0.075949 0.059682 0.0052298 0.0065219 0.012275 0.053313 0.51037 0.24694 0.053959 0.095613 0.014459 0.0013228 0.0049837 0.0077217 0.055836 0.50695 0.21901 0.066049 0.087645 0.040146 0.01089 0.00076909 0.91743 0.044423 0.013321 0.009629 0.005599 0.0041838 0.0030764 0.0014767 0.00055374 0.00030764 0.033121 0.021504 0.042306 0.03363 0.03505 0.022107 0.21553 0.21747 0.21211 0.21344 0.21145 0.2152 0.21481 0.1999 0.19895 0.19939 0.20204 0.21155 0.23736 0.25081 0.033338 0.020257 0.22513 0.21586 0.2088 0.20884 0.20746 0.21511 0.21879 0.20714 0.20546 0.20421 0.20384 0.20488 0.2266 0.24787 0.033066 0.018953 0.21601 0.20975 0.20959 0.21408 0.21461 0.21615 0.2198 0.21618 0.20844 0.20374 0.2031 0.21023 0.22561 0.2327 0.031649 0.019141 0.21954 0.20616 0.20541 0.20761 0.21234 0.21792 0.23102 0.2139 0.20975 0.20341 0.21035 0.21609 0.21762 0.22888 0.035578 0.021611 0.21893 0.21994 0.21492 0.21257 0.21067 0.21067 0.21231 0.21074 0.2022 0.20236 0.20845 0.21645 0.22161 0.2382 0.041006 0.024712 0.21176 0.2075 0.20632 0.20778 0.21492 0.21983 0.23188 0.20573 0.20527 0.21243 0.21056 0.21741 0.22215 0.22646 0.043864 0.02719 0.21053 0.21199 0.21132 0.2144 0.21548 0.21649 0.21979 0.18764 0.18688 0.19985 0.20572 0.21466 0.2378 0.26745 0.042177 0.028348 0.22392 0.21796 0.21426 0.21037 0.20448 0.21207 0.21695 0.17296 0.17711 0.18587 0.19541 0.21965 0.23996 0.30903 0.040027 0.024788 0.23709 0.22212 0.21038 0.20547 0.20692 0.21056 0.20746 0.19427 0.19412 0.20015 0.20507 0.21237 0.23071 0.26331 0.039865 0.022913 0.20433 0.20687 0.20944 0.21606 0.22081 0.21829 0.2242 0.2171 0.2174 0.22134 0.21402 0.21155 0.21202 0.20657 0.039361 0.026631 0.22396 0.214 0.20701 0.20009 0.20386 0.21789 0.23317 0.23387 0.23105 0.2209 0.20492 0.19952 0.20302 0.20672 0.057286 0.041429 0.17074 0.17493 0.18694 0.20143 0.21493 0.24474 0.30629 0.20805 0.21461 0.22067 0.22145 0.22485 0.21358 0.19678 0.10313 0.061039 0.17236 0.18144 0.20652 0.25075 0.25492 0.22918 0.20483 0.14069 0.17306 0.2205 0.26602 0.27564 0.23196 0.19212 0.062532 0.0415 0.31784 0.26546 0.22412 0.19939 0.17792 0.16371 0.15156 0.1837 0.19683 0.2081 0.22846 0.23406 0.23059 0.21825 0.03579 0.023117 0.25662 0.2262 0.20932 0.20072 0.19629 0.20095 0.2099 0.22027 0.21482 0.20937 0.20023 0.20413 0.22008 0.2311 0.038392 0.024358 0.20858 0.20562 0.20616 0.20471 0.21536 0.22318 0.2364 0.21504 0.21363 0.20913 0.20558 0.21206 0.21809 0.22646 0.047286 0.028276 0.20948 0.21122 0.21071 0.20798 0.20931 0.22109 0.2302 0.22445 0.21342 0.21227 0.20645 0.2137 0.21168 0.21804 0.053547 0.037943 0.20899 0.20641 0.20773 0.21 0.20969 0.21947 0.2377 0.33961 0.2554 0.21058 0.18568 0.17318 0.16374 0.17181 0.051325 0.032486 0.24384 0.22467 0.21418 0.20888 0.20425 0.20098 0.2032 0.266 0.2378 0.2161 0.20252 0.19338 0.19071 0.1935 0.042036 0.025472 0.2421 0.22352 0.21176 0.20732 0.20676 0.20304 0.20548 0.20532 0.1971 0.20121 0.20416 0.21209 0.22987 0.25025 0.039561 0.024167 0.21065 0.20589 0.2068 0.21057 0.21667 0.21774 0.23169 0.22454 0.21674 0.20774 0.20335 0.20947 0.21642 0.22173 0.04065 0.025205 0.22335 0.2168 0.2168 0.21132 0.2063 0.21146 0.21396 0.23145 0.21727 0.20875 0.20171 0.20606 0.21159 0.22316 0.040239 0.023903 0.21973 0.21263 0.20845 0.20995 0.21118 0.21497 0.22309 0.22654 0.21586 0.207 0.20437 0.20802 0.2131 0.22511 0.042176 0.026142 0.21518 0.21121 0.20929 0.21553 0.214 0.2168 0.21798 0.21878 0.21087 0.2111 0.21023 0.21349 0.21708 0.21844 0.040422 0.026345 0.22289 0.21367 0.21362 0.2154 0.21433 0.2134 0.20669 0.25466 0.22958 0.21155 0.19779 0.19441 0.20211 0.2099 0 0.0001214 0.98744 0.012381 5.713e-05 0 0.53925 0.45799 0.0027487 9.0888e-06 0.94628 0.049236 0.0041211 0.00030837 5.1287e-05 1
"S01_I001_F025.tif" 0.1682 0.16642 0.16595 0.16706 0.16595 0.16642 0.38284 0.47221 0.50582 0.40355 0.46169 0.46168 0.080442 0.0669 0.067568 0.076726 0.061681 0.068736 0 0.36251 0.04232 0.0017878 0.026893 0.032385 0.53099 0.094185 0.058095 0.083105 0.081162 0.058734 0.054141 0.054911 0.037265 0.036933 0.031115 0.025213 0.028517 0.027952 0.023701 0.026376 0.020921 0.021884 0.021158 0.021165 0.018255 0.016785 0.015547 0.014689 0.014379 0.012329 0.013478 0.012411 0.011823 0.011729 0.010455 0.0094789 0.0095972 0.0096071 0.0090585 0.0082909 0.0082164 0.0078788 0.0068277 0.0070333 0.0068547 0.57272 0.57316 0.57305 0.57202 0.57069 0.56932 0.56855 0.56687 0.56259 0.56021 0.56292 0.5632 0.56416 0.56427 0.56325 0.56362 0.56256 0.56125 0.56026 0.56024 0.56029 0.55925 0.56278 0.56447 0.56288 0.56246 0.56106 0.56129 0.56178 0.56018 0.55578 0.55438 0.55694 0.5568 0.559 0.56135 0.56152 0.56069 0.55956 0.55692 0.062798 0.15102 0.26499 0.27157 0.54089 0.37528 0.55809 0 0 0.00011765 0.0031656 0.6122 0.37418 0.01012 0.00020698 5.4467e-06 0 0 0.00019499 0.012899 0.75581 0.21647 0.012502 0.002097 2.6144e-05 0 0 0.92592 0.047345 0.018791 0.0044347 0.0023225 0.0011754 1.0893e-05 0 0 0 0.0023501 0.001247 0.00067146 0.0026859 0.12168 0.41257 0.30628 0.12388 0.024317 0.0043165 0.0014388 0.0021583 0.0011511 0.092518 0.33947 0.25976 0.15918 0.090168 0.045132 0.0090168 0.44436 0.089161 0.10417 0.10082 0.06988 0.053333 0.04518 0.037842 0.037026 0.018225 0.02482 0.017756 0.060353 0.046297 0.00088898 0.0027695 0.0075563 0.0056074 0.011044 0.01901 0.11205 0.4982 0.31849 0.024379 0.0011625 0.0051287 0.012001 0.0090608 0.073375 0.42763 0.34089 0.11823 0.01207 0.00044449 0.95124 0.02284 0.012617 0.0056074 0.0033166 0.0018463 0.0015044 0.00075221 0.00017096 0.00010257 0.034127 0.026471 0.04427 0.035948 0.07044 0.043451 0.21831 0.21144 0.20896 0.2093 0.21312 0.21541 0.22347 0.21757 0.20527 0.20232 0.20346 0.21096 0.22365 0.23677 0.070701 0.042424 0.22234 0.21468 0.21173 0.20935 0.21186 0.21223 0.21782 0.21569 0.21231 0.20846 0.20696 0.20774 0.21615 0.2327 0.069157 0.041977 0.22034 0.21343 0.20794 0.20943 0.21152 0.21583 0.22151 0.22357 0.21639 0.211 0.20466 0.20584 0.21196 0.22658 0.070004 0.04309 0.215 0.20876 0.20707 0.2079 0.21514 0.22092 0.22522 0.22531 0.20848 0.20825 0.20799 0.20647 0.21545 0.22805 0.072312 0.043296 0.21961 0.21712 0.21483 0.21131 0.21113 0.21096 0.21504 0.21607 0.20897 0.20532 0.20901 0.21504 0.21771 0.22789 0.078399 0.047887 0.21446 0.20802 0.20842 0.20716 0.2121 0.21921 0.23063 0.21187 0.20749 0.20629 0.21058 0.2135 0.21683 0.23344 0.087821 0.053788 0.21015 0.21037 0.21299 0.21171 0.21258 0.2179 0.2243 0.19847 0.20084 0.19967 0.20363 0.21695 0.23014 0.25029 0.085422 0.054836 0.22667 0.21834 0.21186 0.20828 0.20694 0.21099 0.21692 0.19325 0.19187 0.19234 0.20068 0.2135 0.2326 0.27576 0.080627 0.049787 0.22921 0.21727 0.21092 0.20904 0.20869 0.21095 0.21393 0.20889 0.20079 0.20248 0.20896 0.21737 0.22175 0.23976 0.078307 0.046778 0.22082 0.21303 0.21137 0.21028 0.21179 0.21415 0.21855 0.21562 0.21314 0.20713 0.20648 0.21364 0.21703 0.22697 0.078306 0.048159 0.22884 0.21866 0.20911 0.20308 0.20441 0.21296 0.22294 0.22506 0.21552 0.2137 0.20833 0.20656 0.21355 0.21728 0.096933 0.061071 0.18614 0.18547 0.19213 0.20351 0.22043 0.2423 0.27002 0.21457 0.21525 0.21627 0.22193 0.21751 0.21145 0.20301 0.146 0.082683 0.18254 0.19585 0.21942 0.24302 0.24097 0.21923 0.19897 0.15999 0.19781 0.24065 0.24425 0.25024 0.22906 0.17801 0.10294 0.061877 0.27502 0.2488 0.22385 0.20491 0.19084 0.18012 0.17648 0.19149 0.19484 0.21578 0.2269 0.22912 0.22439 0.21747 0.080303 0.049685 0.23173 0.21531 0.20926 0.20433 0.20589 0.21263 0.22085 0.21761 0.21038 0.2093 0.20576 0.20659 0.21677 0.23359 0.078254 0.045845 0.21809 0.21355 0.21299 0.21091 0.21167 0.21159 0.22121 0.22196 0.21409 0.21178 0.20453 0.20746 0.21549 0.2247 0.081786 0.048243 0.21774 0.21593 0.21291 0.20967 0.20953 0.21296 0.22126 0.2276 0.20995 0.20901 0.20546 0.20973 0.21934 0.2189 0.084708 0.054134 0.21455 0.2098 0.20891 0.20885 0.21204 0.21807 0.22779 0.2726 0.22096 0.20314 0.19359 0.19546 0.2046 0.20965 0.090115 0.053557 0.21861 0.21294 0.21021 0.21001 0.2115 0.21467 0.22207 0.24877 0.22854 0.21594 0.2085 0.19861 0.19751 0.20212 0.08741 0.051029 0.23219 0.21845 0.2105 0.20842 0.20869 0.21014 0.21159 0.21943 0.20911 0.20719 0.21203 0.21279 0.21343 0.22603 0.075939 0.045925 0.22016 0.21218 0.20714 0.21013 0.21465 0.21531 0.22043 0.2249 0.21246 0.20706 0.20738 0.21091 0.21607 0.22121 0.077418 0.044584 0.21726 0.21233 0.21229 0.21262 0.21137 0.21335 0.22079 0.21955 0.21136 0.20657 0.21139 0.21136 0.21555 0.22422 0.078327 0.04629 0.22215 0.21667 0.21259 0.21341 0.2112 0.21048 0.2135 0.22228 0.20866 0.20343 0.20879 0.21414 0.22071 0.222 0.07752 0.046581 0.21899 0.2142 0.21042 0.20974 0.21083 0.2129 0.22292 0.2237 0.21152 0.20774 0.20502 0.212 0.21407 0.22595 0.079714 0.048877 0.21857 0.21272 0.21023 0.20958 0.2098 0.21564 0.22346 0.23566 0.21856 0.20816 0.20003 0.20221 0.21068 0.22471 0 0.0021617 0.99049 0.0073526 0 0 0.58611 0.4124 0.0014979 0 0.9462 0.04814 0.0056553 0 0 1
"S01_I001_F026.tif" 0.16902 0.167 0.16564 0.16569 0.16564 0.167 0.33805 0.38947 0.499 0.38692 0.36633 0.32861 0.076775 0.053716 0.061114 0.065736 0.046133 0.047036 0 0.36754 0.049222 0.0024169 0.040934 0.028136 0.55344 0.00029511 2.1521 0.15368 0.1716 0.15876 0.18615 0.13106 0.11133 0.090023 0.078251 0.096193 0.087742 0.086515 0.066208 0.064716 0.069698 0.058579 0.056079 0.05285 0.047094 0.045854 0.047075 0.046915 0.042451 0.039962 0.041576 0.042157 0.038037 0.039936 0.034371 0.034522 0.03342 0.031965 0.030526 0.027543 0.028786 0.028435 0.022355 0.023875 0.021161 0.13586 0.12709 0.13688 0.13605 0.12931 0.13533 0.13819 0.13811 0.14254 0.14172 0.14441 0.15056 0.13009 0.12898 0.13612 0.12892 0.13053 0.12601 0.12531 0.12721 0.1281 0.12165 0.12185 0.12437 0.12553 0.12134 0.11624 0.11292 0.10429 0.10126 0.10124 0.096756 0.095869 0.097542 0.095015 0.089765 0.087998 0.084842 0.081514 0.083755 0.057822 0.11966 0.28105 0.3045 0.61097 0.36469 0.59849 0 0 2.2339e-05 0.012792 0.63411 0.33327 0.018047 0.001421 0.00030033 3.6404e-05 0 2.4407e-05 0.018563 0.71205 0.24704 0.019007 0.0026736 0.0004687 0.00015927 1.9029e-05 0.75304 0.20622 0.03108 0.0073453 0.0018434 0.00046497 7.4462e-06 0 0 0 0.00063006 0.00040954 0.013042 0.30788 0.4521 0.14463 0.045585 0.021202 0.011467 0.0030558 0.00031503 0.00075607 0.055886 0.44277 0.32637 0.11256 0.034905 0.012916 0.0086318 0.004883 0.41738 0.10891 0.10566 0.11149 0.092146 0.078663 0.038591 0.03018 0.014019 0.0029613 0.014267 0.0082322 0.049526 0.047987 9.2003e-06 0.0010764 0.0038089 0.0022357 0.010856 0.05833 0.30487 0.51701 0.099235 0.0025669 0.001104 0.0021989 0.0092279 0.021446 0.092233 0.25358 0.43521 0.15284 0.029643 0.0025117 0.51448 0.28561 0.13039 0.039065 0.015015 0.0098443 0.0038917 0.0011132 0.00037721 0.00021161 0.060586 0.041575 0.005565 0.0020684 0.047787 0.027859 0.21862 0.2147 0.2163 0.21592 0.21336 0.20957 0.21153 0.22937 0.20912 0.2045 0.20527 0.20836 0.21759 0.22578 0.046508 0.026231 0.21474 0.21282 0.21283 0.21039 0.21116 0.21502 0.22304 0.23558 0.20156 0.20402 0.19898 0.20775 0.21882 0.2333 0.046265 0.026372 0.22495 0.21562 0.21106 0.21063 0.20977 0.21189 0.21608 0.24015 0.20567 0.20498 0.1984 0.20058 0.21267 0.23755 0.048561 0.028024 0.21753 0.21579 0.21505 0.21298 0.21383 0.21117 0.21365 0.23964 0.20709 0.21335 0.20586 0.20094 0.21071 0.22241 0.047168 0.028162 0.22023 0.21758 0.21311 0.20825 0.20832 0.21419 0.21832 0.24314 0.2146 0.20731 0.19792 0.2046 0.21187 0.22055 0.0631 0.033882 0.20155 0.20509 0.2068 0.20691 0.21334 0.22907 0.23724 0.18381 0.18633 0.199 0.21235 0.22275 0.23251 0.26326 0.069903 0.039566 0.20283 0.2007 0.20471 0.21181 0.22083 0.22674 0.23237 0.17387 0.17183 0.17928 0.19956 0.21952 0.25075 0.30518 0.069005 0.044757 0.22907 0.22247 0.21469 0.21412 0.21013 0.20758 0.20193 0.16576 0.1605 0.16657 0.20163 0.21887 0.24841 0.33827 0.060074 0.036324 0.23989 0.22515 0.2145 0.20928 0.20811 0.20365 0.19941 0.1841 0.18026 0.18532 0.19999 0.2189 0.24035 0.29107 0.053243 0.029613 0.22078 0.21797 0.20906 0.20811 0.21305 0.21077 0.22025 0.19804 0.2001 0.19767 0.20706 0.21866 0.23044 0.24803 0.084434 0.046114 0.18883 0.19111 0.19115 0.20253 0.21937 0.234 0.27301 0.18812 0.20173 0.21092 0.21572 0.23357 0.22902 0.22092 0.14662 0.075879 0.17145 0.18156 0.19511 0.2105 0.22445 0.24415 0.27279 0.16187 0.18909 0.21389 0.23747 0.23874 0.23019 0.22875 0.2062 0.10101 0.19181 0.20176 0.22546 0.24344 0.23677 0.21315 0.18761 0.14338 0.20236 0.22999 0.24249 0.24369 0.23502 0.20308 0.12138 0.066605 0.30407 0.26216 0.23125 0.20314 0.18096 0.16664 0.15177 0.16793 0.2016 0.22761 0.23335 0.22803 0.22249 0.219 0.070792 0.04147 0.24868 0.22791 0.21899 0.20568 0.19662 0.19748 0.20464 0.19411 0.20829 0.20702 0.20608 0.22278 0.23084 0.23087 0.065223 0.03372 0.19912 0.19513 0.19875 0.20539 0.21774 0.23515 0.24873 0.25988 0.24264 0.22463 0.21806 0.20006 0.18133 0.17338 0.086709 0.048643 0.19174 0.19981 0.20541 0.21225 0.22259 0.22883 0.23937 0.33087 0.26144 0.21839 0.19264 0.18475 0.16594 0.14598 0.092559 0.055246 0.23004 0.22698 0.2236 0.21508 0.20867 0.20117 0.19447 0.39101 0.26887 0.20958 0.17904 0.16076 0.14876 0.14199 0.074801 0.042281 0.25073 0.23693 0.21979 0.21022 0.20006 0.19054 0.19172 0.32929 0.25764 0.21594 0.19318 0.17848 0.1679 0.15756 0.062756 0.035703 0.22728 0.22134 0.21715 0.21063 0.21118 0.20755 0.20486 0.26991 0.24594 0.21859 0.20201 0.19003 0.18773 0.18578 0.047305 0.025006 0.21366 0.20973 0.21129 0.20758 0.20608 0.21837 0.23328 0.24067 0.21935 0.20564 0.19399 0.20445 0.2152 0.2207 0.052594 0.028212 0.21167 0.21171 0.21283 0.21382 0.21463 0.21307 0.22227 0.24134 0.22131 0.20822 0.20292 0.20158 0.21007 0.21456 0.049883 0.026745 0.23 0.22436 0.2139 0.20645 0.20714 0.20626 0.21189 0.25792 0.22454 0.20825 0.19871 0.20156 0.1988 0.21022 0.049885 0.026181 0.22267 0.2183 0.20915 0.21157 0.21389 0.21258 0.21183 0.22564 0.21548 0.21699 0.20693 0.20577 0.21069 0.21851 0.048775 0.025726 0.22042 0.21616 0.2111 0.2141 0.21594 0.21188 0.21039 0.21765 0.20808 0.20866 0.20865 0.20698 0.21432 0.23566 0 0.00027658 0.97962 0.019487 0.00062027 0 0.57644 0.41723 0.0059413 0.0003927 0.89512 0.098533 0.0063498 0 0 1
"S01_I001_F027.tif" 0.17068 0.16723 0.16491 0.16501 0.16493 0.16724 0.24467 0.41982 0.44666 0.24666 0.41966 0.41319 0.067675 0.065165 0.064218 0.053297 0.060909 0.065352 0 0.36675 0.053504 0.0028545 0.075503 0.030025 0.5528 0.10146 0.13196 0.12796 0.11865 0.091195 0.086973 0.060161 0.068771 0.063304 0.046531 0.046725 0.035278 0.032205 0.034841 0.029482 0.03186 0.024589 0.024838 0.020451 0.0218 0.018394 0.01968 0.017545 0.01764 0.014989 0.013951 0.013483 0.012868 0.011544 0.011719 0.010458 0.010785 0.0092702 0.0091057 0.0090215 0.0083114 0.007511 0.0072386 0.0068932 0.0067192 0.6494 0.6465 0.64543 0.63676 0.63058 0.6295 0.6276 0.62979 0.62945 0.63008 0.63402 0.63713 0.63298 0.6291 0.6313 0.63019 0.63645 0.6313 0.62875 0.62769 0.62083 0.62073 0.62058 0.62004 0.62241 0.62096 0.61621 0.61477 0.61214 0.60938 0.61069 0.60993 0.60796 0.60886 0.60983 0.61033 0.61024 0.61074 0.60994 0.60816 0.057281 0.11816 0.25624 0.25933 0.51717 0.3193 0.54014 0 0 8.7955e-05 0.021469 0.68555 0.27053 0.021304 0.00094603 0.00010227 9.2046e-06 0 3.1705e-05 0.022749 0.73833 0.2089 0.020426 0.0089203 0.00062898 1.3296e-05 0 0.72585 0.20782 0.041956 0.012924 0.0039979 0.0072768 0.00017182 0 0 0 0.002308 0.0016926 0.0095399 0.18895 0.53275 0.19793 0.047289 0.015233 0.0028722 0.0014361 0.0020516 0.00071806 0.022465 0.19747 0.38534 0.22296 0.094835 0.05011 0.01549 0.0085654 0.37231 0.10043 0.0974 0.10438 0.10053 0.082474 0.074781 0.037955 0.02026 0.0094886 0.021219 0.011761 0.11176 0.10381 2.2674e-05 0.00045348 0.0025168 0.0027889 0.0011564 0.01297 0.14566 0.41863 0.38555 0.030247 0.00018139 0.002154 0.0037639 0.028479 0.23407 0.40006 0.27227 0.045462 0.011768 0.0017913 0.51824 0.27638 0.10312 0.049883 0.020724 0.010838 0.0065075 0.0055325 0.0053965 0.0033785 0.058456 0.034159 0.015378 0.0071592 0.035223 0.018733 0.23038 0.20764 0.20655 0.20406 0.20608 0.21456 0.23073 0.2219 0.20306 0.21001 0.20507 0.21069 0.20853 0.24074 0.041528 0.020812 0.20696 0.20776 0.20787 0.21596 0.21889 0.22277 0.21979 0.2058 0.20105 0.21049 0.20711 0.21389 0.22677 0.23489 0.041144 0.020073 0.22057 0.22034 0.21753 0.20809 0.21266 0.21136 0.20944 0.21975 0.20084 0.20443 0.21004 0.20151 0.22536 0.23807 0.039172 0.019323 0.22515 0.21659 0.20786 0.21321 0.21826 0.21038 0.20855 0.22941 0.21026 0.21211 0.2012 0.19945 0.21376 0.23381 0.039075 0.019056 0.2172 0.20721 0.20935 0.21281 0.21725 0.21406 0.22213 0.22558 0.21202 0.20799 0.19784 0.20614 0.21768 0.23276 0.049323 0.025797 0.20998 0.19629 0.20516 0.20753 0.21555 0.22974 0.23575 0.18794 0.18826 0.19147 0.1983 0.21557 0.23235 0.2861 0.054926 0.029374 0.20349 0.20401 0.20922 0.21543 0.22053 0.22106 0.22626 0.1761 0.16843 0.18222 0.21538 0.2178 0.22729 0.31279 0.056713 0.029219 0.22665 0.2217 0.21646 0.21563 0.21026 0.20589 0.20341 0.17512 0.17755 0.18026 0.21561 0.22213 0.23297 0.29637 0.049945 0.024071 0.23551 0.22361 0.20988 0.21019 0.20879 0.20484 0.20719 0.19947 0.19225 0.20019 0.19955 0.20869 0.22853 0.27133 0.051611 0.024797 0.21176 0.21383 0.20839 0.21333 0.21135 0.21735 0.224 0.19323 0.19593 0.20341 0.21783 0.21712 0.22697 0.24551 0.080765 0.037122 0.1867 0.19099 0.19866 0.20773 0.21798 0.23602 0.26192 0.1764 0.18918 0.21106 0.23552 0.23675 0.23122 0.21988 0.1191 0.055739 0.1738 0.1835 0.19467 0.21126 0.22855 0.2435 0.26473 0.16162 0.20033 0.20981 0.23921 0.23267 0.21943 0.23694 0.14321 0.064152 0.20837 0.21531 0.22737 0.2362 0.22688 0.20322 0.18264 0.14266 0.19968 0.22901 0.22354 0.23963 0.24456 0.22092 0.091276 0.043736 0.29084 0.26032 0.22315 0.20083 0.18388 0.17461 0.16638 0.15171 0.18305 0.22208 0.24188 0.22767 0.23366 0.23994 0.068085 0.031251 0.24439 0.22646 0.21377 0.20552 0.20017 0.20194 0.20775 0.19421 0.19707 0.20375 0.21287 0.2237 0.23481 0.23361 0.062331 0.030449 0.20849 0.19572 0.1993 0.20818 0.21603 0.22492 0.24735 0.2732 0.25129 0.2273 0.20104 0.19235 0.18194 0.17288 0.075072 0.039531 0.18916 0.20263 0.21032 0.2119 0.22165 0.22852 0.23581 0.34756 0.26593 0.22168 0.19518 0.17867 0.15663 0.13436 0.077444 0.042599 0.23279 0.22589 0.21751 0.2112 0.20549 0.20229 0.20484 0.3984 0.26423 0.20938 0.18061 0.15825 0.1452 0.14393 0.067925 0.032626 0.24614 0.23104 0.22315 0.21505 0.19924 0.19404 0.19135 0.32656 0.26516 0.21266 0.19142 0.17233 0.16116 0.17071 0.059099 0.02692 0.2288 0.22077 0.2152 0.21431 0.21173 0.20699 0.20222 0.26556 0.25359 0.22518 0.1996 0.18588 0.18415 0.18605 0.041621 0.020655 0.22741 0.21101 0.21092 0.2117 0.20861 0.21329 0.21706 0.242 0.22424 0.21427 0.19393 0.1985 0.20373 0.22332 0.043848 0.022444 0.20173 0.21264 0.21034 0.21366 0.21723 0.21669 0.2277 0.24272 0.22733 0.21014 0.21146 0.19897 0.20561 0.20377 0.045956 0.021084 0.21472 0.22183 0.21377 0.21137 0.21112 0.20738 0.21981 0.25102 0.23234 0.21903 0.20501 0.20172 0.19694 0.19394 0.04716 0.023238 0.21731 0.21368 0.21154 0.21826 0.21799 0.21218 0.20904 0.23761 0.21923 0.21643 0.20894 0.20282 0.21272 0.20225 0.045269 0.02101 0.21728 0.22042 0.2146 0.20724 0.20406 0.21647 0.21994 0.21231 0.21777 0.21099 0.20939 0.21168 0.2077 0.23016 0 1.1203e-05 0.97768 0.022209 0.00010083 0 0.61522 0.3759 0.0088787 0 0.82427 0.16139 0.014343 0 0 1
"S01_I001_F028.tif" 0.17024 0.16642 0.16503 0.16685 0.16503 0.16642 0.45447 0.70142 0.73963 0.41513 0.70065 0.67278 0.10491 0.076653 0.083694 0.091615 0.079842 0.07574 0 0.3635 0.021672 0.00046944 0.0025322 0.062216 0.43814 0.00016672 0.014805 0.016151 0.0086326 0.0084614 0.0073192 0.0076544 0.0071311 0.0060535 0.0044137 0.0045566 0.003965 0.0039152 0.0030582 0.003026 0.002711 0.0024002 0.0020402 0.0020119 0.001945 0.0016657 0.0015281 0.0015041 0.0013042 0.0012609 0.001049 0.0010003 0.00095306 0.00084051 0.0007988 0.00071303 0.00068481 0.00064639 0.00059431 0.00059554 0.00050255 0.00046637 0.00046474 0.00044167 0.00045869 0.006963 0.0058561 0.0053211 0.0053582 0.0054328 0.0052337 0.0051251 0.0051384 0.0052067 0.00574 0.0056607 0.0056225 0.0056087 0.0053146 0.0054293 0.0053769 0.0052208 0.0053891 0.0052828 0.0052472 0.0048769 0.0050353 0.0050222 0.0051373 0.0053843 0.0051991 0.0046139 0.0046406 0.0045401 0.0045418 0.0045559 0.0047387 0.0047866 0.0045913 0.0043737 0.0043984 0.0042714 0.0043128 0.0042048 0.0044444 0.062524 0.1446 0.2972 0.29813 0.59678 0.38646 0.61326 0 0 0 0.00042976 0.42993 0.56774 0.001905 0 0 0 0 0 0.00079753 0.91216 0.085758 0.0012893 0 0 0 0 0.98718 0.0090373 0.0037563 2.8926e-05 0 0 0 0 0 0 0.00058708 0.0011742 0.0011742 0 0.00039139 0.0091977 0.31389 0.52603 0.12759 0.019961 0.00058708 0.00078278 0.0015656 0.00097847 0.096282 0.47162 0.35225 0.053816 0.012524 0.009589 0.74403 0.036986 0.031703 0.037769 0.041683 0.028767 0.030724 0.023679 0.020548 0.0041096 0.022943 0.01405 0.53812 0.51241 0.006349 0.0010479 0 0 0.0024656 0.0036985 0.034642 0.38532 0.49208 0.074401 0.003267 0.0041299 0 0.00049313 0.0025273 0.012945 0.13962 0.33453 0.47248 0.030019 0.98743 0.0062874 0.0030204 0.0014794 0.00092461 0.00024656 0.00018492 0.00018492 0.00012328 0.00012328 0.075824 0.046695 0.27052 0.19835 0.033388 0.018262 0.22274 0.21687 0.21798 0.22033 0.20846 0.20028 0.21334 0.19953 0.21243 0.22422 0.22263 0.21198 0.21138 0.21783 0.031968 0.019079 0.2318 0.22599 0.21826 0.21417 0.20587 0.20526 0.19865 0.23484 0.21875 0.21102 0.21214 0.21004 0.21074 0.20247 0.028309 0.017053 0.21929 0.21227 0.20537 0.21074 0.21181 0.21483 0.2257 0.21201 0.21289 0.2224 0.21471 0.21439 0.21862 0.20498 0.030513 0.016703 0.21312 0.20882 0.21303 0.21666 0.21042 0.21702 0.22094 0.20667 0.21712 0.22057 0.21536 0.21012 0.22059 0.20956 0.031488 0.016939 0.21042 0.20863 0.21089 0.21646 0.21302 0.2172 0.22337 0.20752 0.21761 0.22072 0.22133 0.21298 0.20753 0.21231 0.035045 0.017755 0.21026 0.20524 0.20998 0.21152 0.21352 0.22239 0.2271 0.21185 0.19665 0.19533 0.21238 0.21245 0.22625 0.2451 0.037827 0.021055 0.22462 0.22272 0.21629 0.21439 0.20783 0.20547 0.20869 0.16753 0.18132 0.20032 0.20538 0.20649 0.23872 0.30023 0.039014 0.02589 0.21365 0.20764 0.21191 0.20412 0.21804 0.21744 0.2272 0.15348 0.16638 0.18928 0.21522 0.22608 0.25244 0.29712 0.037241 0.02303 0.23518 0.23618 0.22181 0.20507 0.19801 0.20265 0.20111 0.18084 0.18561 0.19109 0.20737 0.21533 0.23518 0.28458 0.032287 0.020719 0.22348 0.21189 0.21549 0.20829 0.21189 0.20915 0.21981 0.2096 0.19449 0.19886 0.19928 0.22483 0.22872 0.24423 0.043829 0.028231 0.2054 0.19254 0.2061 0.21529 0.21663 0.22084 0.24321 0.21986 0.21724 0.20627 0.20831 0.22667 0.20536 0.21631 0.063929 0.044973 0.18392 0.19758 0.20474 0.20422 0.20779 0.22242 0.27932 0.21604 0.21166 0.21786 0.23336 0.23956 0.20052 0.181 0.10222 0.064276 0.17866 0.19985 0.23606 0.25875 0.24332 0.20737 0.17598 0.14285 0.18701 0.24626 0.25484 0.26991 0.24093 0.15819 0.056439 0.031139 0.28098 0.24928 0.22476 0.20433 0.18718 0.18484 0.16862 0.19598 0.21968 0.21294 0.21097 0.23672 0.22767 0.19603 0.037955 0.022575 0.25481 0.22552 0.21597 0.19955 0.19722 0.20042 0.20652 0.21873 0.21683 0.21506 0.20492 0.21171 0.21065 0.22209 0.034988 0.022608 0.21249 0.22058 0.21354 0.21378 0.21598 0.21351 0.21013 0.24108 0.22689 0.22789 0.21512 0.20708 0.18957 0.19237 0.036063 0.028968 0.21352 0.20268 0.19709 0.20978 0.21684 0.22435 0.23574 0.28339 0.24881 0.23405 0.19808 0.18083 0.17407 0.18077 0.038435 0.025729 0.219 0.21858 0.2207 0.21056 0.21606 0.20639 0.20871 0.30298 0.24829 0.21695 0.19952 0.18306 0.17437 0.17483 0.040623 0.025736 0.21895 0.21018 0.20478 0.21554 0.22153 0.21842 0.2106 0.25556 0.22532 0.21594 0.20638 0.20181 0.19964 0.19536 0.037524 0.022456 0.22918 0.22391 0.22162 0.21983 0.20959 0.20808 0.1878 0.2217 0.21807 0.21259 0.21875 0.22074 0.20245 0.20571 0.023305 0.012765 0.24044 0.22179 0.21212 0.20327 0.20666 0.20313 0.2126 0.25587 0.23069 0.22164 0.19939 0.19342 0.1896 0.20939 0.025808 0.012878 0.2128 0.20761 0.20872 0.22022 0.22122 0.21263 0.21679 0.24048 0.22465 0.2105 0.21569 0.20871 0.20336 0.19662 0.026401 0.014364 0.2181 0.2182 0.21656 0.20922 0.20892 0.20984 0.21917 0.2405 0.21642 0.21092 0.20932 0.2081 0.21699 0.19775 0.034956 0.023424 0.18635 0.20158 0.2031 0.21469 0.22016 0.23785 0.23627 0.22187 0.20809 0.20012 0.19984 0.19914 0.21116 0.25978 0.02979 0.018392 0.23662 0.22083 0.2133 0.21106 0.20487 0.2037 0.20962 0.2255 0.20882 0.19613 0.1925 0.20741 0.2254 0.24425 0 0 1 0 0 0 0.71998 0.28002 0 0 0.99365 0.0063514 0 0 0 1
"S01_I001_F029.tif" 0.17193 0.16754 0.1644 0.16416 0.16442 0.16755 0.27018 0.46908 0.48841 0.28584 0.45974 0.43989 0.08209 0.073958 0.065365 0.059338 0.064315 0.074318 0 0.34166 0.046371 0.0021457 0.03966 0.03593 0.5295 0.0020512 0.22664 0.18781 0.11741 0.085469 0.081649 0.057868 0.048367 0.039492 0.036725 0.037049 0.031951 0.03134 0.024477 0.022254 0.019093 0.01903 0.017809 0.017458 0.01589 0.014224 0.014602 0.012951 0.011346 0.011431 0.011065 0.0094395 0.008952 0.0084107 0.0085692 0.0078521 0.007116 0.0072851 0.0066631 0.0059244 0.006237 0.0056836 0.0054354 0.0052673 0.0049851 0.083552 0.077213 0.072281 0.071855 0.069536 0.069308 0.067853 0.066531 0.070754 0.06913 0.070463 0.069833 0.067385 0.066669 0.073229 0.074528 0.072666 0.073603 0.071248 0.070512 0.071849 0.071468 0.067597 0.064174 0.065014 0.064768 0.060416 0.059154 0.057613 0.057047 0.055621 0.054908 0.054396 0.052559 0.051621 0.049023 0.050038 0.048126 0.047326 0.048684 0.054624 0.11158 0.23643 0.23206 0.4663 0.28807 0.51937 0 0 0.00012309 0.017723 0.76737 0.20998 0.0045371 0.00026886 0 0 1.0798e-05 0.0023463 0.091617 0.82896 0.058065 0.016684 0.0022869 2.5914e-05 0 0 0.94533 0.021713 0.011631 0.00662 0.01253 0.0021779 0 0 0 0 0.016611 0.00065915 0.0030321 0.0263 0.17342 0.45851 0.20308 0.07778 0.027816 0.012788 0.0021093 0.015095 0.013051 0.19063 0.32068 0.23393 0.17448 0.034078 0.011403 0.0045482 0.49239 0.060576 0.057808 0.055698 0.053325 0.052996 0.027157 0.021488 0.11258 0.065981 0.018439 0.0069104 0.14282 0.1015 0.00078245 0.00061129 0.005037 0.044795 0.062963 0.11316 0.26616 0.30362 0.17862 0.024256 0.020882 0.046703 0.06932 0.15043 0.22393 0.20075 0.18745 0.074627 0.022471 0.0034477 0.87774 0.047412 0.025992 0.014231 0.010563 0.0084358 0.0065286 0.0056239 0.0027141 0.000758 0.051363 0.015009 0.041262 0.036172 0.03456 0.024619 0.2107 0.20976 0.21088 0.21448 0.21252 0.2164 0.22527 0.21889 0.19312 0.19712 0.20638 0.21977 0.23044 0.23427 0.035344 0.025283 0.22809 0.2149 0.21115 0.21149 0.20873 0.20986 0.21579 0.2327 0.20748 0.20401 0.20269 0.20756 0.2152 0.23036 0.03232 0.022864 0.22841 0.2183 0.21166 0.20215 0.2115 0.2131 0.21487 0.23689 0.22073 0.20592 0.19761 0.19511 0.21431 0.22942 0.032176 0.023824 0.21065 0.21009 0.20896 0.20808 0.21364 0.219 0.22958 0.23458 0.20942 0.20227 0.19638 0.20212 0.21861 0.23662 0.03417 0.024928 0.21658 0.21401 0.21362 0.20928 0.2154 0.21371 0.2174 0.24879 0.21937 0.20779 0.20028 0.20614 0.20614 0.21148 0.047441 0.028564 0.19701 0.2058 0.20988 0.21393 0.21454 0.22119 0.23765 0.18741 0.18283 0.198 0.21 0.21677 0.23491 0.27008 0.055531 0.038752 0.20643 0.20735 0.20806 0.20791 0.21353 0.22447 0.23226 0.17016 0.16757 0.17535 0.18433 0.22235 0.26794 0.3123 0.055132 0.041949 0.22501 0.21936 0.21521 0.2092 0.20742 0.21127 0.21252 0.15066 0.15401 0.16443 0.18129 0.21843 0.272 0.35919 0.045136 0.03088 0.2459 0.23074 0.21682 0.2092 0.20496 0.19801 0.19436 0.17621 0.17968 0.18478 0.19056 0.20756 0.23922 0.322 0.034654 0.02208 0.24181 0.23107 0.21538 0.20671 0.20047 0.19852 0.20605 0.19763 0.19669 0.19314 0.20256 0.21675 0.2308 0.26242 0.048298 0.032788 0.18967 0.19763 0.20328 0.2075 0.21098 0.22998 0.26095 0.26528 0.24044 0.22499 0.21082 0.19264 0.18532 0.18052 0.085261 0.058633 0.16351 0.17639 0.18823 0.2058 0.22523 0.25374 0.2871 0.22205 0.22415 0.23346 0.23255 0.20965 0.20506 0.17307 0.13131 0.080291 0.1726 0.18286 0.21263 0.24949 0.2493 0.22642 0.20671 0.16201 0.19149 0.22972 0.27087 0.26292 0.22244 0.16056 0.096317 0.055579 0.28 0.25322 0.22945 0.21098 0.19049 0.17356 0.1623 0.18003 0.2159 0.22328 0.23066 0.23278 0.2199 0.19745 0.058152 0.035972 0.28338 0.24603 0.22059 0.20032 0.18929 0.17996 0.18042 0.18991 0.19197 0.19977 0.21818 0.23177 0.23332 0.23508 0.024762 0.015832 0.21448 0.21474 0.20587 0.20781 0.21169 0.21654 0.22887 0.25256 0.22678 0.1968 0.19292 0.19904 0.2112 0.22071 0.032045 0.024226 0.19598 0.19837 0.19979 0.20369 0.21547 0.22944 0.25726 0.30436 0.23904 0.20011 0.19771 0.18725 0.181 0.19053 0.046528 0.037083 0.20315 0.20556 0.20083 0.20668 0.21876 0.23208 0.23293 0.36313 0.26025 0.21124 0.18023 0.16539 0.16173 0.15803 0.049899 0.033636 0.21962 0.21988 0.21627 0.21332 0.21043 0.21082 0.20966 0.34024 0.25502 0.21229 0.19001 0.17299 0.16649 0.16295 0.046802 0.028285 0.22365 0.22476 0.21802 0.2188 0.21066 0.20369 0.20042 0.26788 0.24192 0.22004 0.20375 0.19671 0.19068 0.17902 0.030309 0.019299 0.22284 0.21525 0.21492 0.21358 0.21193 0.20949 0.21198 0.19262 0.19613 0.20622 0.21112 0.22018 0.22699 0.24673 0.030215 0.019958 0.21521 0.21434 0.20416 0.20741 0.21194 0.21914 0.22781 0.20919 0.20419 0.198 0.20366 0.20681 0.21873 0.25942 0.028983 0.020154 0.22665 0.21109 0.20854 0.21014 0.21092 0.21505 0.21761 0.21375 0.20764 0.20706 0.19828 0.20727 0.2196 0.2464 0.028339 0.019418 0.22285 0.21805 0.21173 0.20879 0.2076 0.21078 0.2202 0.24676 0.21622 0.19877 0.19927 0.20335 0.20797 0.22765 0.029876 0.018854 0.21406 0.21281 0.20902 0.20875 0.20922 0.21918 0.22697 0.24416 0.22148 0.20018 0.19558 0.20729 0.21323 0.21807 0 0.00013888 0.99205 0.0078104 0 0 0.83929 0.15883 0.0018856 0 0.9529 0.038525 0.0085716 0 0 1
"S01_I001_F030.tif" 0.17222 0.16766 0.16428 0.16391 0.16427 0.16766 0.29783 0.43336 0.41483 0.28588 0.43223 0.50673 0.078839 0.066224 0.060684 0.060691 0.059989 0.07298 0 0.37286 0.043575 0.0018952 0.02361 0.029349 0.54146 0.0019293 0.15135 0.10313 0.085517 0.06674 0.042188 0.032505 0.037046 0.030185 0.030966 0.023508 0.021708 0.025167 0.020678 0.019365 0.018074 0.014936 0.016828 0.016675 0.016828 0.014265 0.015127 0.013652 0.013287 0.014339 0.012047 0.010941 0.011676 0.010998 0.011081 0.0096338 0.0087955 0.0094503 0.007995 0.007493 0.0068286 0.006509 0.0061065 0.0068795 0.0062018 0.073018 0.072722 0.07282 0.066248 0.061655 0.060315 0.057334 0.056526 0.056308 0.060412 0.057309 0.056432 0.05736 0.056338 0.056575 0.051203 0.051983 0.052574 0.054325 0.049709 0.044791 0.046969 0.048472 0.046229 0.041707 0.041353 0.044882 0.043401 0.042724 0.041484 0.040931 0.040551 0.040981 0.040512 0.040388 0.040232 0.040216 0.039343 0.037436 0.035696 0.054377 0.11052 0.23707 0.23799 0.47552 0.29339 0.50854 0 0 0.00015779 0.0040833 0.44343 0.53693 0.014643 0.00064562 0.00010238 1.2045e-06 0 0.00025295 0.015362 0.65187 0.31681 0.013297 0.0020766 0.00028547 4.818e-05 1.2045e-06 0.94769 0.029011 0.016127 0.004488 0.0015574 0.00078534 0.00029992 4.3362e-05 0 0 0.0028949 0.004899 0.004231 0.14252 0.46185 0.27583 0.078979 0.017666 0.0077939 0.0033403 0.0018557 0.0040825 0.061758 0.42458 0.30716 0.12136 0.052553 0.016627 0.0073486 0.0026722 0.39578 0.13391 0.14808 0.1276 0.086995 0.043201 0.028207 0.020561 0.010318 0.0053444 0.017437 0.014093 0.071789 0.060226 0.0039824 0.009798 0.013875 0.022346 0.10054 0.50416 0.28218 0.050349 0.0078068 0.0049622 0.0049938 0.01239 0.025348 0.1836 0.604 0.11913 0.034767 0.013085 0.0024653 0.00022125 0.96631 0.018363 0.0067638 0.0039824 0.0023705 0.0011062 0.00063213 0.00034767 9.482e-05 3.1607e-05 0.040704 0.025897 0.054091 0.040953 0.061605 0.037933 0.22182 0.2126 0.20937 0.21132 0.21114 0.21252 0.22123 0.20442 0.18779 0.19271 0.2081 0.22039 0.23676 0.24982 0.061294 0.036938 0.22437 0.2157 0.21092 0.21129 0.21231 0.2123 0.2131 0.20509 0.19819 0.19942 0.2045 0.21459 0.22967 0.24854 0.056178 0.032744 0.22372 0.21531 0.20842 0.20789 0.21077 0.21385 0.22004 0.21651 0.20725 0.21107 0.20943 0.21273 0.21653 0.22648 0.059484 0.034769 0.21442 0.20702 0.20739 0.21123 0.21679 0.21924 0.22391 0.21508 0.20634 0.20693 0.20477 0.21448 0.2232 0.22919 0.059888 0.034863 0.22102 0.21454 0.21559 0.21315 0.213 0.21412 0.20858 0.2138 0.20504 0.2145 0.21785 0.21585 0.21379 0.21917 0.070683 0.043212 0.20985 0.20044 0.20448 0.20903 0.21549 0.22403 0.23668 0.21815 0.21232 0.21198 0.21443 0.21303 0.21449 0.2156 0.075201 0.043624 0.21905 0.21862 0.21928 0.2133 0.211 0.20825 0.2105 0.20543 0.21082 0.21033 0.20374 0.20807 0.22416 0.23745 0.069264 0.04228 0.22973 0.2201 0.21205 0.20607 0.20276 0.21053 0.21876 0.18223 0.18468 0.19273 0.19848 0.21774 0.24332 0.28082 0.072248 0.039468 0.22516 0.22026 0.21565 0.20689 0.20541 0.21078 0.21586 0.19866 0.19502 0.20171 0.20519 0.21245 0.22923 0.25774 0.065104 0.036482 0.22201 0.21761 0.21107 0.20927 0.20761 0.21203 0.22041 0.20407 0.21417 0.22059 0.21499 0.21409 0.21736 0.21473 0.067511 0.043004 0.23013 0.21214 0.20225 0.20087 0.20614 0.21801 0.23046 0.23061 0.22506 0.21752 0.20748 0.2125 0.20442 0.20241 0.085232 0.057677 0.1912 0.19085 0.19352 0.2007 0.21304 0.23676 0.27393 0.21329 0.22001 0.21702 0.21762 0.2145 0.2101 0.20745 0.14302 0.082674 0.16972 0.18638 0.21418 0.25055 0.24752 0.22689 0.20475 0.14951 0.18332 0.22257 0.25995 0.2678 0.23464 0.18222 0.093128 0.058284 0.29877 0.25385 0.22023 0.1971 0.1821 0.17443 0.17352 0.20655 0.2159 0.22627 0.22801 0.22108 0.21154 0.19065 0.063448 0.038868 0.24102 0.21977 0.21174 0.2077 0.20482 0.20645 0.20851 0.21984 0.21425 0.2113 0.21219 0.21161 0.21188 0.21893 0.063724 0.041509 0.22093 0.20943 0.20826 0.20868 0.21008 0.21577 0.22684 0.22286 0.20607 0.20417 0.20682 0.20813 0.21781 0.23415 0.073938 0.045292 0.20278 0.1983 0.20295 0.21278 0.21944 0.22589 0.23786 0.23285 0.21751 0.20949 0.20796 0.2047 0.2068 0.22069 0.074612 0.052014 0.23412 0.22549 0.21505 0.20788 0.20213 0.20395 0.21138 0.31156 0.23571 0.20386 0.19358 0.18118 0.1792 0.19492 0.066668 0.041887 0.22602 0.21381 0.20703 0.20365 0.20955 0.21256 0.22739 0.24691 0.22547 0.20683 0.19645 0.19939 0.20304 0.22191 0.071028 0.043107 0.22104 0.2153 0.20877 0.21107 0.2103 0.21321 0.22031 0.22 0.20287 0.19795 0.20044 0.21516 0.22958 0.234 0.066598 0.040972 0.22255 0.2041 0.20384 0.21399 0.21787 0.21684 0.22081 0.22067 0.21499 0.20655 0.20841 0.21192 0.21604 0.22143 0.070159 0.042809 0.22124 0.21928 0.21706 0.21238 0.20741 0.21063 0.212 0.22261 0.21104 0.20592 0.20761 0.21191 0.2202 0.22072 0.067694 0.040455 0.22087 0.21279 0.21197 0.21156 0.2117 0.21352 0.21759 0.21313 0.20855 0.21102 0.20958 0.21542 0.21238 0.22992 0.069341 0.044014 0.21615 0.21216 0.20539 0.20762 0.21582 0.21923 0.22363 0.21572 0.21129 0.21153 0.20824 0.21434 0.21601 0.22288 0.066705 0.042598 0.22722 0.22156 0.21773 0.21436 0.20837 0.20779 0.20299 0.23968 0.2214 0.20847 0.20397 0.20481 0.20808 0.21359 0 0.0023615 0.98772 0.0099196 0 0 0.53611 0.46149 0.0024058 0 0.95169 0.043801 0.0037492 0.00076124 0 1
"S01_I001_F031.tif" 0.16884 0.1667 0.16569 0.16638 0.16569 0.1667 0.37269 0.38216 0.38287 0.35736 0.4437 0.45198 0.076891 0.055631 0.052183 0.068546 0.058568 0.063102 0 0.43347 0.050158 0.0025095 0.04031 0.02693 0.5587 0.0010965 0.18715 0.11595 0.088034 0.06854 0.059118 0.064065 0.064794 0.046202 0.058712 0.046465 0.046769 0.042549 0.0367 0.037871 0.039027 0.03121 0.026775 0.028485 0.027229 0.023388 0.022483 0.020563 0.021072 0.019155 0.01781 0.018804 0.015134 0.016699 0.014409 0.013662 0.013033 0.011985 0.011048 0.010772 0.0098829 0.010735 0.0092974 0.0089847 0.0089982 0.069835 0.068319 0.069114 0.072977 0.073585 0.07049 0.070723 0.066927 0.070039 0.065518 0.066681 0.063141 0.062101 0.062766 0.055523 0.054477 0.056109 0.052427 0.048453 0.049001 0.04924 0.051795 0.052509 0.04912 0.045795 0.048421 0.048234 0.044924 0.045351 0.045942 0.046127 0.044084 0.043489 0.042189 0.041353 0.042206 0.039566 0.037992 0.036748 0.037584 0.063443 0.13998 0.27958 0.2914 0.57935 0.36486 0.58246 0 0 0 0.00044367 0.027144 0.56744 0.39397 0.0091082 0.0012751 0.00061693 0 8.4335e-05 0.0061592 0.18919 0.7152 0.081059 0.0057311 0.0014401 0.00065726 0.00048584 0.9729 0.007867 0.0087617 0.0049703 0.0026831 0.0014979 0.00086902 0.00039692 5.7751e-05 0 0.0006697 0 0.0013394 0.024779 0.14948 0.32856 0.22167 0.1184 0.077819 0.077284 0.0006697 0.0006697 0.012055 0.1464 0.32454 0.19917 0.12965 0.072194 0.053844 0.060809 0.46718 0.061613 0.059202 0.066435 0.069515 0.092553 0.070721 0.06764 0.038039 0.0070988 0.0071767 0.0049501 0.055263 0.044001 3.6873e-05 0.0012906 0.0015118 0.0035029 0.018547 0.076659 0.26338 0.37286 0.21785 0.044358 0.00092183 0.0040929 0.010509 0.025479 0.089897 0.25 0.30693 0.21003 0.086763 0.015376 0.98326 0.0059735 0.0037242 0.002618 0.0023968 0.00084808 0.0004056 0.0004056 0.00022124 0.00014749 0.026329 0.02255 0.04871 0.038042 0.047675 0.027042 0.2272 0.21658 0.20932 0.20596 0.20762 0.21522 0.2181 0.22754 0.21257 0.20495 0.20757 0.21517 0.20794 0.22425 0.057292 0.037549 0.20618 0.20877 0.21263 0.21057 0.2093 0.22018 0.23238 0.21791 0.20431 0.20316 0.20319 0.21173 0.21904 0.24065 0.063191 0.039713 0.22018 0.21541 0.20844 0.20699 0.21099 0.21748 0.22051 0.2094 0.19866 0.1952 0.20351 0.21894 0.22463 0.24967 0.056165 0.033826 0.2229 0.21962 0.21678 0.21336 0.21113 0.20757 0.20864 0.21242 0.20462 0.2077 0.21481 0.22077 0.21218 0.22749 0.045656 0.026939 0.23221 0.22005 0.21556 0.21359 0.2112 0.20589 0.20149 0.21738 0.20736 0.21332 0.21915 0.21297 0.20972 0.22009 0.050041 0.031101 0.22038 0.21088 0.20777 0.20407 0.20404 0.21371 0.23915 0.21844 0.20308 0.20353 0.20323 0.21304 0.22179 0.23688 0.070009 0.046099 0.19943 0.20013 0.20413 0.20195 0.21087 0.22958 0.2539 0.21129 0.20047 0.18979 0.2046 0.2083 0.22891 0.25665 0.090538 0.056458 0.2023 0.20582 0.20443 0.20826 0.21763 0.23252 0.22904 0.1856 0.17707 0.18213 0.19636 0.21973 0.24618 0.29293 0.069573 0.042903 0.24866 0.23569 0.2233 0.21136 0.1983 0.19327 0.18943 0.1927 0.1842 0.19301 0.20345 0.21326 0.23749 0.27588 0.050331 0.030914 0.23716 0.22286 0.20896 0.20654 0.21066 0.20609 0.20774 0.21026 0.2052 0.20234 0.21293 0.21184 0.21914 0.23829 0.061524 0.038379 0.22065 0.20732 0.20402 0.20101 0.2065 0.22028 0.24022 0.2121 0.21553 0.21097 0.20954 0.21314 0.22259 0.21612 0.10465 0.08101 0.16827 0.16754 0.17918 0.19482 0.22185 0.25929 0.30905 0.18635 0.19568 0.1959 0.20467 0.23374 0.24366 0.24001 0.18742 0.11869 0.17362 0.19206 0.21985 0.25441 0.25698 0.22571 0.17736 0.13693 0.17422 0.234 0.26762 0.27777 0.23235 0.1771 0.093344 0.062493 0.31111 0.25838 0.22554 0.19642 0.17818 0.16704 0.16332 0.2127 0.2201 0.23493 0.23592 0.21498 0.19751 0.18387 0.063975 0.041881 0.23302 0.21882 0.21106 0.20562 0.21009 0.20757 0.21381 0.21048 0.21095 0.21283 0.21626 0.2112 0.21508 0.22321 0.048483 0.031708 0.21953 0.21307 0.20324 0.19483 0.19895 0.21788 0.2525 0.2417 0.21325 0.19896 0.19945 0.20692 0.21761 0.22211 0.079886 0.059504 0.19053 0.18616 0.19438 0.20429 0.22309 0.24182 0.25972 0.30363 0.24242 0.20305 0.18673 0.18675 0.19313 0.18428 0.090252 0.064227 0.23561 0.22401 0.21939 0.20902 0.20767 0.20613 0.19816 0.33393 0.24484 0.21124 0.18435 0.17521 0.17466 0.17577 0.062915 0.040888 0.25252 0.23169 0.2192 0.20551 0.19755 0.19544 0.19808 0.25311 0.22276 0.20774 0.20368 0.20566 0.2001 0.20697 0.054875 0.033487 0.21766 0.2197 0.21505 0.21066 0.20767 0.21153 0.21774 0.23034 0.22431 0.21311 0.20405 0.20497 0.20601 0.21721 0.046855 0.028375 0.22324 0.21173 0.20824 0.20737 0.20351 0.21561 0.2303 0.2106 0.2089 0.21153 0.20878 0.21583 0.21963 0.22473 0.057186 0.036356 0.2191 0.2096 0.20788 0.20949 0.20901 0.21561 0.22931 0.22962 0.22396 0.21191 0.21067 0.21003 0.20203 0.21178 0.063844 0.041152 0.21239 0.20637 0.21019 0.2128 0.2166 0.22004 0.2216 0.23662 0.21964 0.2097 0.20342 0.20014 0.21559 0.21488 0.053073 0.034027 0.23133 0.2203 0.21051 0.20731 0.20666 0.21244 0.21145 0.22375 0.21835 0.21577 0.20468 0.19898 0.21279 0.22568 0.0458 0.026048 0.22043 0.21368 0.21262 0.20955 0.20747 0.20941 0.22684 0.2319 0.21779 0.20883 0.21 0.20563 0.20782 0.21803 0 4.3083e-05 0.72203 0.27467 0.0032525 0 0.10438 0.87924 0.014246 0.0021261 0.95361 0.031328 0.012011 0.0030452 1.1239e-05 1
"S01_I001_F032.tif" 0.16893 0.1668 0.16566 0.16614 0.16566 0.1668 0.35926 0.35667 0.35679 0.3326 0.41383 0.45173 0.079501 0.059199 0.054493 0.064348 0.056355 0.064658 0 0.40429 0.052156 0.0027128 0.02924 0.02778 0.55886 0.15222 0.26021 0.15086 0.096968 0.088559 0.073613 0.069233 0.074535 0.070125 0.061428 0.058634 0.050648 0.05127 0.047981 0.039911 0.040892 0.040436 0.037813 0.031674 0.034705 0.029002 0.024257 0.024295 0.024826 0.02458 0.02419 0.02177 0.022627 0.017368 0.020506 0.01858 0.017411 0.015201 0.015626 0.014595 0.014451 0.014474 0.013443 0.012328 0.011295 0.94703 0.9467 0.94741 0.94741 0.94104 0.9411 0.93801 0.93347 0.9373 0.93517 0.93159 0.92827 0.93024 0.9295 0.92764 0.92526 0.9212 0.9221 0.92443 0.91935 0.9196 0.92049 0.91531 0.9171 0.91452 0.91266 0.90749 0.90634 0.9073 0.90749 0.90754 0.90421 0.90279 0.89929 0.89976 0.89977 0.89543 0.89588 0.89615 0.89711 0.062111 0.13436 0.26141 0.26255 0.53125 0.33024 0.52604 0 0 2.1051e-05 0.004093 0.09088 0.71894 0.18055 0.0038983 0.0011135 0.00049922 1.9548e-05 0.0013826 0.029655 0.37119 0.57161 0.020121 0.0038547 0.0013029 0.00051801 0.00034509 0.96291 0.017688 0.0097475 0.0051944 0.0025397 0.0010586 0.00056989 0.00024134 4.8869e-05 0 0.00082161 0.0048269 0.02167 0.10537 0.2509 0.25398 0.16607 0.08668 0.058848 0.050837 0.00082161 0.0090377 0.065112 0.21742 0.29978 0.17326 0.10178 0.05515 0.034302 0.04334 0.39314 0.084831 0.08668 0.10547 0.12899 0.083085 0.046318 0.041799 0.023108 0.0065729 0.0077732 0.0047366 0.071448 0.077439 0.0028693 0.00053339 0.0073203 0.031378 0.069194 0.19397 0.27043 0.27755 0.13629 0.010466 0.0043407 0.012526 0.020692 0.061046 0.11988 0.16714 0.32975 0.20401 0.075355 0.0052604 0.97699 0.01041 0.0050396 0.0033475 0.0019129 0.0011771 0.00075411 0.0002575 9.1964e-05 1.8393e-05 0.044321 0.024209 0.054619 0.043606 0.045627 0.025114 0.21439 0.21176 0.21042 0.21511 0.21605 0.21614 0.21613 0.21873 0.21412 0.20518 0.20662 0.21078 0.21794 0.22663 0.049002 0.029036 0.21231 0.21133 0.20842 0.20894 0.21197 0.21835 0.22867 0.23026 0.20473 0.20448 0.20642 0.21368 0.21743 0.22301 0.052252 0.031635 0.21951 0.2204 0.21213 0.20441 0.20431 0.21613 0.22311 0.21739 0.19881 0.20037 0.20671 0.21219 0.22029 0.24425 0.055561 0.031567 0.20442 0.21268 0.21748 0.21622 0.21615 0.21742 0.21564 0.20778 0.19857 0.2027 0.21466 0.20962 0.22041 0.24627 0.051016 0.031315 0.23133 0.22475 0.21083 0.21051 0.20685 0.20574 0.21 0.22229 0.21415 0.21186 0.20301 0.2041 0.21917 0.22542 0.051488 0.029878 0.23015 0.21559 0.21577 0.21176 0.20487 0.20498 0.21688 0.21348 0.20707 0.20473 0.20942 0.21288 0.21763 0.2348 0.061122 0.03754 0.2027 0.20184 0.20194 0.20284 0.2127 0.22725 0.25073 0.19993 0.20017 0.20266 0.20905 0.21309 0.221 0.2541 0.091675 0.056615 0.1796 0.19524 0.19852 0.20817 0.22339 0.24555 0.24953 0.16395 0.17421 0.17206 0.19276 0.22186 0.25581 0.31936 0.089562 0.054901 0.25041 0.23516 0.22207 0.20999 0.19802 0.19221 0.19215 0.18093 0.17699 0.18614 0.20097 0.22039 0.24991 0.28466 0.06498 0.037479 0.25332 0.22546 0.20612 0.20379 0.20367 0.20215 0.2055 0.20663 0.20312 0.2026 0.21461 0.22077 0.22278 0.22948 0.060752 0.036525 0.22308 0.21432 0.21081 0.20971 0.20919 0.21215 0.22074 0.2078 0.20856 0.21216 0.20639 0.21783 0.22354 0.22371 0.10907 0.083521 0.15336 0.15344 0.16711 0.19116 0.22434 0.27177 0.33881 0.16114 0.17471 0.18863 0.20044 0.23675 0.26653 0.27179 0.22405 0.13201 0.16544 0.18969 0.21972 0.25164 0.25296 0.2332 0.18735 0.13356 0.1664 0.23075 0.26217 0.27212 0.23845 0.19655 0.10421 0.075729 0.33821 0.2724 0.23143 0.19049 0.16809 0.15431 0.14508 0.23427 0.24088 0.24906 0.22787 0.19861 0.18047 0.16884 0.057088 0.038456 0.24565 0.22086 0.21138 0.20201 0.20127 0.20506 0.21377 0.24092 0.2232 0.20866 0.20112 0.20061 0.20481 0.22067 0.057981 0.035571 0.2089 0.20471 0.19877 0.19967 0.20901 0.22642 0.25253 0.22134 0.21478 0.21104 0.21111 0.21176 0.21014 0.21983 0.098625 0.067759 0.18522 0.18378 0.19068 0.20518 0.22383 0.2433 0.26801 0.30095 0.25786 0.20994 0.19287 0.1887 0.1801 0.16959 0.10061 0.078457 0.27042 0.24878 0.22495 0.20781 0.18956 0.17952 0.17896 0.39879 0.26618 0.20399 0.17608 0.15663 0.14882 0.14951 0.058306 0.038527 0.26023 0.22883 0.21042 0.20065 0.19643 0.19789 0.20555 0.25449 0.22059 0.20768 0.20024 0.20405 0.20635 0.2066 0.055542 0.035948 0.21939 0.2108 0.2074 0.21457 0.2144 0.21844 0.215 0.23241 0.22049 0.21243 0.2057 0.20731 0.20931 0.21235 0.049727 0.03004 0.21662 0.20603 0.20994 0.20975 0.211 0.21713 0.22953 0.23359 0.2248 0.21212 0.20805 0.20288 0.20761 0.21095 0.054226 0.031894 0.23041 0.21618 0.20758 0.20753 0.20521 0.21045 0.22263 0.2408 0.21823 0.20883 0.2127 0.20849 0.20137 0.20959 0.056123 0.034042 0.22056 0.21059 0.21237 0.21046 0.21145 0.21401 0.22056 0.23799 0.21329 0.20941 0.20387 0.20255 0.21234 0.22054 0.052711 0.031642 0.22902 0.21594 0.21385 0.21148 0.20861 0.21114 0.20996 0.22822 0.22303 0.21488 0.21236 0.20387 0.209 0.20864 0.04839 0.028499 0.22473 0.21632 0.21163 0.2086 0.21091 0.21225 0.21556 0.23025 0.22212 0.20984 0.20554 0.20754 0.20775 0.21697 0 0.0020559 0.88415 0.11126 0.002529 0.00033562 0.31223 0.67503 0.010735 0.0016645 0.94643 0.04155 0.0097893 0.00222 1.0211e-05 1
"S01_I001_F033.tif" 0.16941 0.167 0.16547 0.16562 0.16548 0.16701 0.22395 0.39576 0.43362 0.26421 0.37327 0.33641 0.063974 0.063255 0.054515 0.049199 0.047165 0.051317 0 0.37501 0.055132 0.0030303 0.076945 0.02657 0.56341 0.0039253 0.22066 0.15569 0.18933 0.15041 0.12935 0.11069 0.099305 0.082332 0.078278 0.072877 0.066213 0.075557 0.060233 0.059979 0.055245 0.048682 0.047724 0.047221 0.047359 0.049871 0.03978 0.035944 0.040973 0.03521 0.034307 0.03225 0.029471 0.027024 0.023026 0.025958 0.022264 0.021817 0.021734 0.020242 0.018097 0.017147 0.015142 0.016803 0.015876 0.12747 0.11981 0.1229 0.12562 0.12333 0.12342 0.1209 0.12116 0.11763 0.10934 0.11481 0.11112 0.11495 0.11004 0.11048 0.10573 0.11226 0.10707 0.10072 0.10138 0.10308 0.10814 0.11033 0.10405 0.098937 0.10123 0.098523 0.096662 0.085068 0.084486 0.082329 0.085294 0.084158 0.086398 0.085667 0.078336 0.082857 0.08128 0.081118 0.085785 0.059342 0.12446 0.27602 0.29303 0.59449 0.3553 0.57777 0 0 3.995e-05 0.014397 0.59797 0.36167 0.02346 0.0022079 0.00021157 4.3889e-05 0 2.2507e-05 0.017941 0.66511 0.28491 0.023824 0.0055249 0.0024977 0.00013729 2.5883e-05 0.6794 0.24165 0.058996 0.012588 0.0038228 0.0018439 0.0016953 5.6267e-06 0 0 0.0032477 0.0012585 0.013153 0.31113 0.43044 0.17022 0.048187 0.011123 0.0079974 0.0032477 0.0018268 0.0038972 0.17274 0.4049 0.24601 0.090285 0.031787 0.037876 0.0060894 0.0045873 0.31255 0.099988 0.11931 0.12918 0.11635 0.089879 0.063857 0.031502 0.018593 0.018796 0.014833 0.0084964 0.0728 0.070897 0.002339 0.0018712 0.0041128 0.04029 0.1834 0.42857 0.28154 0.048126 0.0084011 0.001345 0.0017738 0.015983 0.12235 0.35446 0.29975 0.12742 0.047697 0.020993 0.0080502 0.0015204 0.1971 0.36789 0.16703 0.059529 0.046995 0.052706 0.070795 0.025028 0.0089663 0.0039569 0.037546 0.021213 0.007833 0.0028134 0.034393 0.017206 0.21857 0.21206 0.21439 0.21597 0.21253 0.21378 0.2127 0.22622 0.22229 0.21325 0.20455 0.20701 0.2116 0.21508 0.034285 0.017298 0.21236 0.21474 0.21527 0.21146 0.21076 0.21653 0.21888 0.22195 0.21624 0.21443 0.2045 0.20908 0.20975 0.22405 0.034122 0.017173 0.22029 0.21522 0.2125 0.21155 0.21264 0.2154 0.2124 0.23013 0.21279 0.21021 0.20074 0.20753 0.21108 0.22752 0.033587 0.017522 0.22046 0.21872 0.21497 0.21115 0.21262 0.21172 0.21037 0.23667 0.21339 0.213 0.202 0.20284 0.21076 0.22134 0.032372 0.017432 0.2227 0.2193 0.21465 0.20803 0.20748 0.21209 0.21575 0.23607 0.22201 0.20768 0.20686 0.20726 0.206 0.21412 0.036348 0.018135 0.20393 0.20774 0.20714 0.20777 0.21475 0.22438 0.2343 0.19761 0.20254 0.20605 0.21062 0.21449 0.21741 0.25127 0.041733 0.022452 0.20055 0.19731 0.20387 0.21327 0.22272 0.22813 0.23416 0.18643 0.18246 0.18827 0.20268 0.21105 0.23219 0.29692 0.045741 0.0275 0.22078 0.2153 0.21544 0.21335 0.21294 0.21245 0.20975 0.18273 0.17586 0.17755 0.19587 0.21319 0.24007 0.31472 0.041643 0.025317 0.23759 0.22884 0.22035 0.21135 0.20575 0.19975 0.19637 0.19282 0.18704 0.18925 0.19389 0.20809 0.23404 0.29487 0.034608 0.017995 0.22404 0.21858 0.20989 0.20966 0.21036 0.21051 0.21697 0.20455 0.20205 0.19696 0.20993 0.21946 0.22296 0.24409 0.05352 0.029099 0.19637 0.19558 0.19515 0.20118 0.21842 0.22864 0.26467 0.17928 0.19083 0.20436 0.22114 0.23532 0.23294 0.23613 0.094842 0.048993 0.17049 0.182 0.19512 0.20898 0.22362 0.24679 0.273 0.15281 0.1811 0.20743 0.24067 0.24102 0.23817 0.2388 0.13588 0.069644 0.19139 0.19953 0.2267 0.24536 0.23548 0.21254 0.189 0.13607 0.20205 0.23761 0.24657 0.24469 0.23464 0.19837 0.082782 0.043668 0.29971 0.25631 0.22976 0.20423 0.18424 0.16897 0.15678 0.17665 0.20456 0.22793 0.23696 0.22643 0.21473 0.21275 0.046329 0.02542 0.25672 0.22992 0.21812 0.20105 0.19653 0.19398 0.20368 0.19524 0.20899 0.21148 0.2083 0.22317 0.2318 0.22101 0.046477 0.023492 0.20047 0.2007 0.20187 0.20882 0.21604 0.22857 0.24354 0.26667 0.2476 0.22506 0.21065 0.19328 0.18083 0.1759 0.057459 0.033168 0.19103 0.20367 0.20873 0.21251 0.22053 0.22611 0.23743 0.3338 0.2569 0.21739 0.19513 0.18871 0.16316 0.14491 0.058414 0.035555 0.23475 0.22889 0.22281 0.2113 0.20648 0.20149 0.19428 0.39003 0.26144 0.20499 0.17626 0.16772 0.15458 0.14498 0.045826 0.025715 0.24622 0.23251 0.22114 0.21251 0.20198 0.19419 0.19146 0.33174 0.2526 0.20945 0.18996 0.17781 0.17315 0.16528 0.03824 0.021631 0.22173 0.22008 0.21616 0.20769 0.20702 0.21226 0.21506 0.26809 0.25262 0.21749 0.19811 0.19013 0.18881 0.18475 0.034552 0.017643 0.2099 0.21031 0.21161 0.21322 0.21102 0.21565 0.22831 0.2331 0.2112 0.20363 0.19385 0.20589 0.22139 0.23095 0.037925 0.019441 0.20872 0.21536 0.21491 0.21587 0.21563 0.21069 0.21883 0.22378 0.21076 0.20545 0.2065 0.20859 0.22133 0.22359 0.035979 0.018146 0.22712 0.22356 0.21528 0.20962 0.21089 0.20439 0.20915 0.24138 0.21784 0.20615 0.20427 0.2024 0.20537 0.2226 0.032979 0.015997 0.22407 0.21858 0.21005 0.21129 0.21141 0.21317 0.21144 0.22062 0.21667 0.21969 0.20735 0.20178 0.21023 0.22365 0.032311 0.01672 0.21725 0.21428 0.21224 0.21476 0.21771 0.21145 0.21232 0.21033 0.2086 0.20852 0.21126 0.20922 0.21256 0.2395 0 5.7322e-05 0.98158 0.017715 0.00065132 0 0.53719 0.45615 0.0062058 0.00045526 0.87874 0.11467 0.0065464 4.2369e-05 0 1
"S01_I001_F034.tif" 0.17048 0.16722 0.16502 0.16507 0.16501 0.16721 0.29082 0.41625 0.41432 0.29292 0.37612 0.36737 0.072616 0.057675 0.057396 0.05734 0.052767 0.05205 0 0.35665 0.043175 0.0018606 0.029369 0.035479 0.52794 0.0014611 1.0096 0.13568 0.12445 0.12216 0.093636 0.068968 0.057632 0.053739 0.04552 0.043047 0.034856 0.03892 0.032584 0.02864 0.028385 0.025959 0.023321 0.026381 0.023295 0.022398 0.020002 0.017855 0.019516 0.016416 0.016625 0.016666 0.015774 0.015964 0.014475 0.013717 0.011339 0.0109 0.010412 0.010751 0.010438 0.010921 0.009352 0.0090019 0.0082423 0.11492 0.11607 0.10724 0.10585 0.10489 0.10297 0.099315 0.09473 0.085687 0.080124 0.07897 0.082117 0.077978 0.075191 0.068993 0.071816 0.068176 0.06645 0.061424 0.05816 0.05863 0.058488 0.056329 0.061573 0.059822 0.059632 0.05301 0.051518 0.050136 0.045829 0.044241 0.041547 0.040733 0.039811 0.037435 0.038645 0.038657 0.037465 0.037698 0.040123 0.055895 0.11453 0.24872 0.25255 0.50319 0.31082 0.54301 4.6555e-05 2.7434e-05 0.00034085 0.018883 0.59773 0.37493 0.0068793 0.00083882 0.00026852 5.1543e-05 1.0807e-05 0.0011157 0.042323 0.79846 0.14573 0.0093908 0.002198 0.00052623 0.00019952 4.0735e-05 0.93991 0.034605 0.01739 0.004904 0.0017217 0.00087872 0.00040735 0.00014465 3.6579e-05 0 0.0033091 0.0022417 0.017933 0.21808 0.44033 0.17378 0.071627 0.036721 0.026793 0.0091802 0.0013877 0.0087532 0.12436 0.3892 0.24872 0.10226 0.055828 0.04035 0.022203 0.0069385 0.4319 0.12842 0.13728 0.10034 0.068531 0.0538 0.034586 0.026366 0.016225 0.0025619 0.0083915 0.0051543 0.080146 0.074404 0.00053549 0.00032724 0.0002975 0.00065449 0.0026477 0.030463 0.12495 0.42621 0.38368 0.03024 0.0017255 0.013045 0.059008 0.23867 0.3676 0.21427 0.080874 0.020735 0.0034807 0.00059499 0.94324 0.042348 0.0084489 0.0019337 0.00095198 0.00071399 0.00049087 0.00055037 0.00066936 0.00065449 0.063033 0.021116 0.045067 0.036579 0.037362 0.025 0.21999 0.21365 0.21556 0.21101 0.20899 0.21189 0.21892 0.22594 0.1956 0.19962 0.20341 0.20904 0.22525 0.24114 0.033872 0.022354 0.23043 0.22058 0.2136 0.21192 0.20876 0.20784 0.20687 0.22286 0.19865 0.19891 0.20215 0.2113 0.22229 0.24384 0.031581 0.020405 0.21328 0.20999 0.21212 0.2127 0.2146 0.21662 0.22069 0.21974 0.20319 0.19868 0.20326 0.20877 0.22185 0.2445 0.030782 0.01905 0.21864 0.2121 0.21356 0.21198 0.21302 0.21353 0.21717 0.22397 0.2112 0.20922 0.20314 0.21167 0.21398 0.22683 0.03128 0.019524 0.21622 0.21599 0.20799 0.21297 0.21225 0.21519 0.21939 0.23672 0.2139 0.20658 0.20694 0.21037 0.20714 0.21834 0.050353 0.03032 0.21125 0.2081 0.20899 0.21146 0.21414 0.21933 0.22674 0.20145 0.20427 0.20546 0.20958 0.21459 0.22412 0.24053 0.057712 0.036339 0.20581 0.20511 0.20574 0.21054 0.21742 0.22257 0.23281 0.17994 0.18778 0.19825 0.20862 0.21509 0.23833 0.272 0.058527 0.040429 0.22018 0.21596 0.21279 0.20795 0.21027 0.2134 0.21946 0.1643 0.16789 0.17212 0.18809 0.20783 0.26371 0.33606 0.047413 0.031026 0.25104 0.23546 0.2228 0.20722 0.20029 0.19515 0.18803 0.17362 0.1711 0.17859 0.18784 0.21105 0.25624 0.32157 0.034474 0.019863 0.24347 0.22687 0.21138 0.20693 0.20301 0.20145 0.20689 0.20817 0.20239 0.19958 0.20591 0.20973 0.22354 0.25068 0.047796 0.028875 0.21047 0.20542 0.20909 0.20884 0.2138 0.21917 0.23321 0.23983 0.22197 0.21504 0.21244 0.21096 0.20266 0.1971 0.067592 0.04517 0.17744 0.17852 0.18618 0.19592 0.21339 0.24798 0.30058 0.22738 0.22186 0.21299 0.21797 0.213 0.20665 0.20015 0.11373 0.069068 0.1691 0.18617 0.21737 0.24451 0.24645 0.22866 0.20773 0.16781 0.19168 0.23654 0.27066 0.25686 0.20802 0.16843 0.080541 0.046674 0.28292 0.25218 0.23045 0.21082 0.19141 0.17347 0.15875 0.19959 0.20963 0.21901 0.22594 0.22691 0.21708 0.20184 0.050375 0.030594 0.25854 0.23619 0.21851 0.20358 0.19652 0.1927 0.19397 0.18533 0.19012 0.20192 0.21206 0.22845 0.23571 0.24641 0.041629 0.022543 0.22104 0.20984 0.20793 0.20863 0.20955 0.21601 0.22701 0.22471 0.20872 0.20678 0.21097 0.21088 0.21395 0.22399 0.046871 0.027531 0.20377 0.20648 0.20766 0.2075 0.21388 0.22343 0.23728 0.2674 0.23 0.20782 0.19739 0.19875 0.19505 0.20359 0.054 0.033888 0.20538 0.20591 0.20866 0.21264 0.21565 0.22047 0.23129 0.31642 0.24178 0.20606 0.18668 0.18151 0.18404 0.18351 0.05984 0.034057 0.21133 0.21027 0.20926 0.21213 0.21822 0.22052 0.21828 0.27578 0.24336 0.22005 0.19895 0.18978 0.18576 0.18633 0.054075 0.029506 0.23495 0.22773 0.21872 0.2099 0.20788 0.20266 0.19816 0.23855 0.22416 0.21313 0.21017 0.20323 0.20357 0.20718 0.046497 0.024529 0.22906 0.22124 0.21462 0.21095 0.20617 0.20776 0.2102 0.20944 0.2037 0.20405 0.21065 0.21667 0.22073 0.23476 0.042367 0.022885 0.21937 0.21198 0.20891 0.2081 0.20928 0.21699 0.22537 0.22279 0.21169 0.20729 0.20505 0.20659 0.2156 0.23099 0.042169 0.022381 0.226 0.21604 0.20853 0.207 0.20798 0.21122 0.22323 0.22331 0.21362 0.20914 0.20687 0.20935 0.21376 0.22395 0.04722 0.024965 0.20768 0.21019 0.20841 0.21164 0.21196 0.21941 0.23071 0.2352 0.21947 0.20612 0.20192 0.20752 0.21443 0.21534 0.051535 0.027381 0.21779 0.21557 0.21472 0.21101 0.20816 0.214 0.21875 0.22543 0.20959 0.20471 0.20462 0.20809 0.21636 0.23121 7.6023e-05 0.0055029 0.98555 0.0086062 0.00026328 4.3213e-05 0.71161 0.28433 0.0038368 0.00018045 0.94723 0.047227 0.0048391 0.00070101 0 1
"S01_I001_F035.tif" 0.16972 0.16712 0.16534 0.16535 0.16535 0.16713 0.25789 0.4099 0.35677 0.23064 0.42141 0.40501 0.054662 0.051529 0.04528 0.047797 0.053567 0.054282 0 0.35561 0.039986 0.0015963 0.028475 0.039756 0.51037 0.0033776 0.23663 0.19162 0.16606 0.14635 0.10167 0.083834 0.066118 0.073674 0.065777 0.060394 0.054611 0.049518 0.045278 0.041862 0.042669 0.033767 0.036645 0.034237 0.032781 0.031423 0.028694 0.028529 0.023869 0.021926 0.02082 0.020263 0.020547 0.019042 0.017104 0.017221 0.01743 0.016147 0.016558 0.014956 0.013722 0.013916 0.01263 0.013289 0.011862 0.15352 0.15142 0.15276 0.14944 0.14188 0.13495 0.13688 0.12646 0.1247 0.1283 0.12317 0.12032 0.12452 0.12527 0.12327 0.12084 0.11889 0.11833 0.11388 0.11205 0.10977 0.10806 0.10597 0.10571 0.09821 0.096188 0.083908 0.086835 0.085974 0.079951 0.077786 0.08081 0.074096 0.072743 0.073434 0.07336 0.067681 0.067036 0.068617 0.061274 0.056019 0.11492 0.23679 0.23571 0.472 0.29322 0.49771 0 0 5.8649e-05 0.0095265 0.59284 0.3892 0.0077159 0.0005838 7.6406e-05 2.1523e-06 5.3807e-06 0.0013527 0.035281 0.84439 0.10869 0.0063417 0.0036008 0.00028948 4.8426e-05 2.1523e-06 0.96507 0.018495 0.0093721 0.002996 0.0014856 0.002254 0.00028571 4.1431e-05 0 0 0.0026146 0.00053634 0.02085 0.19429 0.42136 0.21675 0.087892 0.040426 0.01066 0.0046259 0.0014749 0.0020783 0.13013 0.42713 0.24591 0.11799 0.04941 0.016157 0.0067713 0.0029499 0.54539 0.093859 0.10137 0.095803 0.053433 0.041365 0.03989 0.017431 0.0082462 0.003218 0.0087302 0.0045736 0.056571 0.054614 0.00096443 0.0033943 0.021167 0.088828 0.13472 0.30512 0.39582 0.040581 0.0086548 0.0007515 0.0066132 0.037751 0.11127 0.098873 0.30145 0.35 0.064992 0.022232 0.0056738 0.0011398 0.94704 0.024211 0.01369 0.0065631 0.0048848 0.0024299 0.00072645 0.0003507 6.2625e-05 3.7575e-05 0.048567 0.026796 0.027061 0.019101 0.026191 0.016666 0.21976 0.21623 0.21615 0.21462 0.21069 0.20824 0.21431 0.22318 0.20417 0.20349 0.20306 0.20981 0.22058 0.23572 0.024552 0.016037 0.22507 0.21466 0.21262 0.21214 0.20948 0.21065 0.21538 0.21549 0.20368 0.20277 0.20353 0.20984 0.22048 0.24421 0.024682 0.015329 0.2174 0.21555 0.21378 0.21102 0.2124 0.21365 0.2162 0.20766 0.20115 0.19767 0.20205 0.21255 0.22833 0.25059 0.023969 0.014717 0.21396 0.20986 0.20748 0.20985 0.21269 0.21955 0.22662 0.21094 0.20564 0.20419 0.21049 0.20985 0.22249 0.2364 0.024299 0.015084 0.21986 0.21435 0.20858 0.21214 0.21016 0.21148 0.22343 0.22324 0.21143 0.20435 0.20865 0.21167 0.21467 0.22599 0.03652 0.021733 0.20682 0.20937 0.21018 0.21114 0.2139 0.21934 0.22924 0.18855 0.19471 0.20589 0.21695 0.21651 0.22962 0.24778 0.043882 0.027602 0.20232 0.2052 0.20667 0.20606 0.21525 0.22674 0.23777 0.16815 0.18026 0.18881 0.20216 0.22343 0.2528 0.2844 0.044808 0.031876 0.22493 0.21952 0.21568 0.21107 0.20809 0.20796 0.21275 0.15955 0.16202 0.1691 0.18714 0.21536 0.2652 0.34163 0.034788 0.022751 0.2494 0.23489 0.22308 0.20695 0.20056 0.19526 0.18986 0.17402 0.17457 0.18539 0.19423 0.21296 0.24219 0.31663 0.02566 0.016188 0.237 0.22542 0.21214 0.20653 0.20334 0.20486 0.2107 0.20348 0.19823 0.19781 0.20459 0.21306 0.2259 0.25692 0.035857 0.023709 0.2012 0.19734 0.20221 0.21032 0.2165 0.22654 0.24589 0.24251 0.22996 0.22089 0.21031 0.20496 0.19829 0.19308 0.058938 0.040415 0.17146 0.17638 0.18101 0.19412 0.21808 0.2563 0.30265 0.22266 0.22553 0.22838 0.22268 0.21182 0.20237 0.18656 0.10327 0.066208 0.16322 0.18015 0.216 0.25414 0.2518 0.22716 0.20754 0.15227 0.18107 0.23637 0.27448 0.2666 0.22211 0.1671 0.070164 0.042772 0.29346 0.25751 0.22995 0.20775 0.18946 0.16894 0.15293 0.18215 0.20843 0.22231 0.23179 0.23363 0.22162 0.20008 0.040828 0.02579 0.27166 0.2429 0.21882 0.20126 0.19401 0.18612 0.18523 0.19443 0.20029 0.20599 0.21141 0.22217 0.22691 0.2388 0.023731 0.014026 0.21348 0.21122 0.20838 0.21338 0.21325 0.21504 0.22525 0.24802 0.22083 0.20476 0.20508 0.20156 0.20756 0.21219 0.027413 0.019774 0.20473 0.20363 0.20239 0.19992 0.21181 0.22795 0.24957 0.2993 0.23626 0.20514 0.19199 0.18606 0.18415 0.1971 0.038995 0.030071 0.20003 0.20423 0.20622 0.2089 0.21728 0.22709 0.23625 0.36466 0.26239 0.21448 0.17937 0.16528 0.15814 0.15568 0.042114 0.027189 0.22576 0.22247 0.21618 0.20909 0.20805 0.21032 0.20813 0.3196 0.25484 0.21891 0.19686 0.17835 0.16701 0.16443 0.038378 0.022353 0.22843 0.2246 0.21588 0.21318 0.21203 0.20615 0.19973 0.25635 0.22643 0.21441 0.2077 0.20277 0.19536 0.19697 0.023113 0.013481 0.22313 0.21343 0.20988 0.21048 0.21225 0.21193 0.2189 0.21561 0.20745 0.20662 0.20808 0.21134 0.2202 0.2307 0.023338 0.013812 0.21723 0.21383 0.2107 0.20778 0.21129 0.21655 0.22263 0.22033 0.21298 0.20707 0.21072 0.20982 0.21346 0.22562 0.023793 0.014473 0.21888 0.21589 0.2119 0.21035 0.21011 0.21318 0.21968 0.21543 0.2116 0.20746 0.2053 0.21078 0.21947 0.22995 0.024753 0.015037 0.21356 0.2113 0.20809 0.20948 0.21357 0.21736 0.22665 0.23163 0.2206 0.20312 0.19717 0.20405 0.21484 0.22859 0.028235 0.017026 0.21429 0.21177 0.20992 0.20776 0.20931 0.21773 0.22921 0.2343 0.21753 0.20376 0.19866 0.20818 0.2165 0.22107 0 0.0015657 0.9911 0.007337 0 0 0.76514 0.23091 0.0039527 0 0.95913 0.036943 0.0039302 0 0 1
"S01_I001_F036.tif" 0.17256 0.16787 0.16414 0.1634 0.16415 0.16788 0.36109 0.50701 0.5479 0.32348 0.35665 0.32512 0.094528 0.06838 0.070696 0.060737 0.049308 0.049387 0 0.36187 0.045316 0.0020493 0.047399 0.036236 0.52678 0.0013725 0.1295 0.075043 0.098604 0.088116 0.070516 0.065352 0.059875 0.050623 0.045298 0.042538 0.031884 0.034017 0.038915 0.031344 0.02733 0.024603 0.023878 0.023683 0.022143 0.022863 0.02036 0.021582 0.019432 0.017857 0.018312 0.016364 0.014937 0.012641 0.013655 0.012102 0.011731 0.010418 0.01005 0.0092458 0.0085176 0.0069531 0.0080471 0.0079125 0.006634 0.11782 0.11154 0.11007 0.10665 0.10834 0.10218 0.10691 0.10257 0.094129 0.095542 0.093042 0.092929 0.087481 0.082267 0.081803 0.081211 0.077637 0.074249 0.072615 0.071245 0.068124 0.072115 0.069718 0.066501 0.064861 0.062555 0.05581 0.055815 0.054896 0.049412 0.045654 0.048738 0.04787 0.044996 0.046372 0.042617 0.039843 0.039061 0.039295 0.038828 0.050938 0.10278 0.25876 0.25572 0.51298 0.30712 0.54282 0 0 1.4831e-05 0.0083997 0.73836 0.2361 0.015622 0.001142 0.0002879 6.8049e-05 0 7.8518e-06 0.010442 0.7991 0.16877 0.018051 0.0029584 0.00044843 0.00018583 4.0132e-05 0.81877 0.14765 0.023671 0.0076756 0.0020554 0.00017797 8.7243e-07 0 0 0 0.001899 0.0019623 0.0019623 0.11463 0.57374 0.22174 0.049183 0.017534 0.012407 0.0049373 0.0018357 0.0013926 0.026649 0.37625 0.38701 0.13907 0.035701 0.016394 0.0077858 0.0079124 0.39758 0.095898 0.094189 0.092607 0.095012 0.087986 0.065451 0.045259 0.021965 0.0040511 0.014471 0.0075901 0.11732 0.10556 1.0456e-05 0.0001673 0.0012966 0.0039107 0.00036597 0.0030951 0.032059 0.23493 0.64895 0.075212 1.0456e-05 0.00046008 0.0027396 0.0026977 0.0086369 0.072264 0.40486 0.44297 0.063459 0.001903 0.76935 0.14144 0.059726 0.017734 0.0069953 0.0031474 0.0011816 0.00030323 8.3651e-05 3.1369e-05 0.10914 0.059761 0.01004 0.0034897 0.047614 0.025235 0.21938 0.21146 0.21295 0.21435 0.21584 0.21514 0.21087 0.23321 0.22536 0.21304 0.20771 0.2004 0.20357 0.21671 0.046962 0.023859 0.20744 0.21207 0.21059 0.21311 0.21126 0.21942 0.22612 0.21909 0.20996 0.21581 0.21224 0.20342 0.21055 0.22894 0.044873 0.023719 0.22511 0.22645 0.21549 0.20784 0.20602 0.21316 0.20593 0.23233 0.20097 0.20735 0.19755 0.20293 0.22275 0.23614 0.042917 0.023229 0.22649 0.21612 0.21437 0.21824 0.21659 0.20674 0.20144 0.24111 0.21435 0.2134 0.19555 0.19853 0.20924 0.22782 0.039244 0.021672 0.22466 0.215 0.21252 0.20998 0.20891 0.21197 0.21696 0.25162 0.22588 0.21146 0.19481 0.19676 0.20082 0.21865 0.054769 0.02859 0.19821 0.20694 0.20868 0.2101 0.21446 0.22698 0.23462 0.19365 0.18733 0.19473 0.20604 0.21146 0.22787 0.27892 0.066945 0.038794 0.18594 0.19072 0.20519 0.21912 0.22637 0.23217 0.24049 0.17541 0.17255 0.18152 0.20495 0.20896 0.23163 0.32498 0.070145 0.041833 0.22689 0.225 0.2187 0.21224 0.20888 0.20933 0.19896 0.16693 0.16696 0.1734 0.21442 0.21578 0.24192 0.32059 0.049984 0.027916 0.25446 0.23544 0.2203 0.21222 0.20323 0.19025 0.1841 0.1938 0.18517 0.19248 0.20077 0.21484 0.22642 0.28652 0.042484 0.021541 0.21592 0.21512 0.20848 0.20988 0.2104 0.21621 0.224 0.20548 0.2077 0.19743 0.20282 0.21081 0.22888 0.2469 0.088787 0.044726 0.17656 0.18119 0.18964 0.20272 0.22001 0.24488 0.285 0.17011 0.19526 0.21327 0.22764 0.24171 0.23029 0.22172 0.16392 0.076583 0.16495 0.17408 0.19134 0.21244 0.23157 0.25305 0.27257 0.15588 0.19322 0.21218 0.24563 0.23782 0.22452 0.23076 0.21426 0.099817 0.20159 0.20754 0.22534 0.23543 0.22742 0.20975 0.19292 0.13762 0.2061 0.2335 0.23282 0.23639 0.24442 0.20916 0.13567 0.067422 0.30789 0.2706 0.23616 0.20439 0.1786 0.15787 0.14448 0.13926 0.19902 0.2281 0.23664 0.23528 0.2349 0.22679 0.069544 0.037186 0.27574 0.24139 0.22142 0.20007 0.18788 0.18311 0.19038 0.16824 0.19887 0.20947 0.21434 0.23251 0.24222 0.23434 0.059434 0.031608 0.19023 0.19597 0.20231 0.21047 0.22044 0.23203 0.24855 0.2927 0.25678 0.22705 0.20677 0.1843 0.17118 0.16122 0.081856 0.047991 0.1772 0.19272 0.20714 0.21403 0.23041 0.23325 0.24525 0.37319 0.27247 0.22027 0.18776 0.17712 0.15061 0.11859 0.089784 0.054985 0.23323 0.22528 0.22137 0.21464 0.20971 0.20051 0.19527 0.42888 0.27779 0.20668 0.16545 0.1543 0.14147 0.12544 0.076181 0.042062 0.24831 0.23801 0.22575 0.2153 0.20327 0.18837 0.18099 0.3758 0.27687 0.20694 0.17798 0.16141 0.15297 0.14803 0.053593 0.030732 0.23396 0.22814 0.22206 0.20735 0.20133 0.20417 0.20299 0.29421 0.26092 0.22149 0.18705 0.18303 0.18226 0.17104 0.037415 0.020029 0.20574 0.21481 0.21447 0.21652 0.21136 0.2159 0.22121 0.25118 0.22975 0.21812 0.19486 0.19338 0.20195 0.21077 0.038383 0.021327 0.20657 0.21317 0.21062 0.21291 0.21613 0.21473 0.22586 0.24887 0.23477 0.20839 0.20086 0.19491 0.20384 0.20835 0.041306 0.022523 0.22102 0.2203 0.21082 0.21328 0.21242 0.2063 0.21587 0.26553 0.22802 0.21014 0.19 0.19518 0.19912 0.212 0.04342 0.022761 0.21973 0.21773 0.20844 0.2139 0.2166 0.21212 0.21148 0.2356 0.21606 0.21194 0.20585 0.20782 0.21068 0.21205 0.038305 0.019972 0.23146 0.22394 0.21834 0.21355 0.20972 0.20431 0.19869 0.22383 0.21659 0.20915 0.20798 0.20675 0.21461 0.22109 0 0 0.97761 0.021361 0.0010247 0 0.67905 0.31257 0.0076581 0.00071627 0.90305 0.088871 0.0080803 0 0 1
"S01_I001_F037.tif" 0.1676 0.16588 0.16617 0.16831 0.16616 0.16588 0.41229 0.62627 0.65483 0.4052 0.46946 0.41308 0.085131 0.072417 0.071059 0.08347 0.055331 0.056936 0.5 0.35253 0.032175 0.0010341 0.013801 0.042791 0.49124 0.052476 0.036763 0.035419 0.03544 0.025973 0.019766 0.021648 0.016714 0.0145 0.015006 0.012372 0.015045 0.014474 0.012289 0.01085 0.0084669 0.0085568 0.0087528 0.0066607 0.0067464 0.0060266 0.00596 0.0056299 0.0058993 0.0050135 0.005111 0.0048332 0.0043613 0.0044161 0.0033092 0.0032236 0.0028534 0.0029597 0.0025771 0.0025422 0.002483 0.0022348 0.0021281 0.0019636 0.0020601 0.31053 0.30813 0.30728 0.30727 0.30652 0.30684 0.30661 0.30727 0.30751 0.30685 0.30728 0.30779 0.30769 0.30715 0.30865 0.30916 0.30849 0.3084 0.3084 0.30807 0.30735 0.30714 0.30642 0.30652 0.30673 0.30649 0.30707 0.30722 0.30656 0.3072 0.30788 0.30758 0.30797 0.30806 0.3071 0.30717 0.30682 0.30728 0.30786 0.30965 0.06284 0.1769 0.27209 0.268 0.53816 0.35677 0.557 0 0 1.3304e-05 0.0012866 0.713 0.28076 0.0045042 0.00042951 3.801e-06 0 0 9.5025e-06 0.010823 0.88226 0.10124 0.0047095 0.00085143 0.00010263 0 0 0.96996 0.017257 0.0095671 0.0029154 0.00030218 0 0 0 0 0 0.0019236 0 0.0016488 0.0045342 0.20143 0.44944 0.24361 0.05235 0.024732 0.020335 0.0019236 0.0005496 0.083127 0.42828 0.29404 0.1036 0.047678 0.022946 0.013053 0.004809 0.56101 0.053724 0.060594 0.073097 0.073509 0.056059 0.056472 0.040945 0.014839 0.0097554 0.015107 0.007412 0.2024 0.13969 2.4334e-05 4.8669e-05 0.0025308 0.0041612 0.0025551 0.0031635 0.0089794 0.13958 0.5666 0.27235 2.4334e-05 0.00046235 0.0027498 0.0036988 0.0049399 0.014163 0.10043 0.44162 0.36601 0.065898 0.97727 0.0091984 0.0054996 0.0027498 0.0022874 0.0014114 0.00087604 0.00046235 0.00021901 2.4334e-05 0.091188 0.043902 0.094206 0.051314 0.049257 0.034396 0.22142 0.20778 0.2068 0.20982 0.20696 0.21563 0.23159 0.23848 0.21273 0.21501 0.20143 0.19965 0.20947 0.22323 0.050841 0.033874 0.2286 0.2213 0.20835 0.21076 0.20693 0.20788 0.21617 0.2311 0.21142 0.20684 0.20059 0.20517 0.21277 0.23211 0.048388 0.034208 0.21687 0.21805 0.21846 0.21031 0.20931 0.21097 0.21604 0.24725 0.21651 0.20022 0.19819 0.19782 0.20296 0.23705 0.043774 0.028095 0.22482 0.22216 0.21857 0.21088 0.20383 0.20573 0.21401 0.2316 0.21411 0.20413 0.19849 0.20187 0.21435 0.23545 0.045433 0.026253 0.21015 0.21341 0.2098 0.21387 0.21884 0.21827 0.21567 0.22339 0.20197 0.2058 0.20569 0.21341 0.21947 0.23027 0.072302 0.046932 0.20603 0.19917 0.20008 0.20626 0.21842 0.23155 0.23849 0.18431 0.1972 0.19776 0.19998 0.22059 0.24084 0.25932 0.086747 0.058694 0.20614 0.2067 0.20603 0.21063 0.21492 0.22377 0.2318 0.16539 0.17521 0.17782 0.19312 0.22055 0.26064 0.30728 0.087424 0.062371 0.22497 0.21597 0.21375 0.21343 0.21353 0.20943 0.20892 0.16645 0.16375 0.16762 0.18129 0.20757 0.26533 0.348 0.064321 0.045445 0.25158 0.23674 0.2206 0.207 0.20008 0.19467 0.18933 0.18123 0.1727 0.18392 0.19498 0.20185 0.24171 0.32363 0.048369 0.030809 0.22879 0.22249 0.21783 0.21031 0.20716 0.204 0.2094 0.20124 0.20396 0.19968 0.20091 0.21598 0.22531 0.25294 0.073036 0.051115 0.19547 0.19377 0.19649 0.20666 0.21788 0.2354 0.25434 0.24916 0.24833 0.23054 0.20621 0.20462 0.18891 0.17223 0.11628 0.07641 0.18042 0.18379 0.18843 0.19757 0.22063 0.25046 0.2787 0.23095 0.23178 0.23252 0.23341 0.21444 0.19068 0.16623 0.17826 0.10325 0.17416 0.18955 0.21639 0.24472 0.24592 0.22416 0.2051 0.16702 0.2032 0.24746 0.26142 0.25898 0.21378 0.14814 0.13497 0.07898 0.27323 0.245 0.22447 0.21159 0.19568 0.17974 0.17029 0.1866 0.21044 0.22174 0.2273 0.23227 0.22303 0.19862 0.082121 0.053943 0.27115 0.24044 0.2184 0.20105 0.19476 0.18749 0.18673 0.18121 0.19168 0.21212 0.22056 0.23023 0.23154 0.23267 0.044736 0.030807 0.22156 0.21087 0.21176 0.21434 0.20974 0.21383 0.2179 0.23437 0.2189 0.20128 0.20715 0.21182 0.21017 0.2163 0.046412 0.032625 0.21421 0.21176 0.20856 0.20091 0.20649 0.21871 0.23935 0.29242 0.23522 0.20389 0.18893 0.18953 0.19496 0.19505 0.059464 0.044193 0.20529 0.20274 0.20075 0.20487 0.21697 0.22724 0.24214 0.33719 0.25066 0.21509 0.18077 0.17626 0.17274 0.16729 0.070363 0.050247 0.21427 0.21522 0.21788 0.21212 0.2098 0.21734 0.21338 0.33582 0.25296 0.2193 0.19129 0.17217 0.16638 0.16209 0.062909 0.039851 0.23032 0.22864 0.21483 0.21231 0.20982 0.20287 0.20121 0.28202 0.24182 0.21452 0.20188 0.19391 0.18699 0.17886 0.054218 0.037051 0.2267 0.21381 0.21311 0.21376 0.20916 0.20753 0.21594 0.20387 0.19292 0.19853 0.20827 0.22131 0.22681 0.2483 0.04698 0.028029 0.22817 0.21956 0.21369 0.21089 0.2055 0.20863 0.21357 0.20068 0.20937 0.2103 0.21123 0.21769 0.22007 0.23066 0.043723 0.027766 0.21891 0.20903 0.20734 0.21251 0.21633 0.21554 0.22034 0.20169 0.20706 0.20769 0.20595 0.2164 0.22222 0.23899 0.042095 0.025444 0.22617 0.21894 0.21082 0.20352 0.20644 0.21254 0.22157 0.21538 0.20758 0.20227 0.20839 0.21024 0.22351 0.23263 0.045183 0.028072 0.21688 0.21369 0.20931 0.21335 0.21259 0.21406 0.22012 0.21559 0.20886 0.20538 0.20253 0.20979 0.22101 0.23683 0 0 0.99148 0.0085163 0 0 0.79363 0.20316 0.0032076 0 0.96184 0.037333 0.00082821 0 0 1
"S01_I001_F038.tif" 0.16873 0.16647 0.16573 0.1669 0.16572 0.16646 0.34797 0.47636 0.50832 0.38884 0.46327 0.46214 0.085147 0.06805 0.069385 0.083169 0.064144 0.071034 0 0.36531 0.042801 0.0018286 0.02775 0.031647 0.53258 0.070693 0.045045 0.086605 0.058777 0.05604 0.036727 0.035327 0.031109 0.022458 0.024889 0.027009 0.01679 0.021964 0.019616 0.018212 0.019555 0.019231 0.01586 0.015144 0.013611 0.011936 0.013132 0.010399 0.010555 0.010724 0.0096958 0.0091771 0.0083389 0.0082519 0.0074196 0.0068684 0.0066029 0.0065663 0.0056855 0.0060213 0.0056607 0.005082 0.0050394 0.0047796 0.0047543 0.42963 0.42734 0.42516 0.42688 0.42511 0.42746 0.4261 0.42462 0.42568 0.42302 0.42351 0.42299 0.42238 0.42267 0.42178 0.42135 0.42151 0.41969 0.4196 0.42204 0.42333 0.42354 0.42178 0.42127 0.42212 0.42164 0.42265 0.42358 0.42065 0.41997 0.4224 0.42144 0.42175 0.423 0.42334 0.42106 0.42016 0.41986 0.41792 0.41824 0.062606 0.14605 0.28323 0.27196 0.55154 0.3638 0.5577 0 0 0.00015646 0.002847 0.5932 0.39228 0.011258 0.00024858 7.3113e-06 0 0 0.00015939 0.0097372 0.73149 0.243 0.013134 0.0024478 3.217e-05 0 0 0.91841 0.054023 0.020146 0.0038969 0.0021568 0.001357 1.4623e-05 0 0 0 0.0015988 0 0.00019185 0.023534 0.27096 0.3477 0.23361 0.10047 0.017459 0.0044766 0.00089531 0.00070346 0.0070346 0.1602 0.34783 0.21097 0.13468 0.077445 0.048219 0.012023 0.4834 0.093816 0.10456 0.09388 0.054038 0.043231 0.030057 0.035173 0.040545 0.021296 0.0251 0.017693 0.087217 0.072382 0.0042497 0.0054704 0.0055156 0.0077309 0.011709 0.038248 0.25901 0.47932 0.17198 0.016773 0.0031195 0.0058321 0.0078213 0.01623 0.19585 0.47597 0.17478 0.10516 0.014738 0.00049731 0.93955 0.025453 0.015055 0.0083186 0.0048375 0.0030743 0.0021249 0.001085 0.00036168 0.00013563 0.034704 0.029245 0.053582 0.04533 0.064584 0.040545 0.20661 0.20622 0.20554 0.21059 0.21564 0.2225 0.2329 0.22509 0.20472 0.20398 0.20185 0.2114 0.22118 0.23178 0.068368 0.041619 0.22515 0.21692 0.21137 0.20806 0.20956 0.20999 0.21894 0.21186 0.2073 0.20884 0.21122 0.21573 0.21754 0.22752 0.06125 0.038126 0.22813 0.21723 0.20645 0.2052 0.21066 0.21455 0.21778 0.22675 0.21447 0.20939 0.20482 0.20667 0.21148 0.22642 0.059015 0.036029 0.21817 0.20898 0.20564 0.20582 0.21301 0.221 0.22739 0.23069 0.21132 0.20935 0.20956 0.20789 0.212 0.2192 0.061279 0.035847 0.22247 0.21855 0.21284 0.21243 0.21085 0.20835 0.21451 0.2246 0.21119 0.21146 0.21075 0.21081 0.21159 0.21959 0.071149 0.042969 0.21648 0.21218 0.21142 0.20827 0.21068 0.21531 0.22566 0.2127 0.20809 0.20615 0.21419 0.21823 0.21647 0.22417 0.077515 0.047493 0.21278 0.21076 0.21289 0.21323 0.2129 0.21516 0.22227 0.21148 0.2035 0.1977 0.20239 0.21673 0.22587 0.24234 0.074217 0.048211 0.22581 0.21632 0.21107 0.20957 0.20778 0.21202 0.21742 0.19449 0.19046 0.19008 0.1977 0.21225 0.23578 0.27924 0.067744 0.0414 0.2302 0.2187 0.2119 0.2072 0.20688 0.21118 0.21394 0.20259 0.19968 0.20375 0.20886 0.21731 0.22761 0.2402 0.065186 0.038412 0.22223 0.21516 0.21145 0.2099 0.21252 0.21355 0.21518 0.21491 0.20977 0.2095 0.21052 0.21257 0.21894 0.2238 0.06904 0.042493 0.2236 0.21593 0.20944 0.20564 0.20755 0.21437 0.22348 0.22084 0.21419 0.21145 0.20862 0.2139 0.21665 0.21435 0.086218 0.055651 0.18724 0.18979 0.19478 0.20322 0.21827 0.23862 0.26808 0.21121 0.21235 0.21474 0.22172 0.21956 0.21472 0.2057 0.12991 0.073896 0.18239 0.19641 0.21993 0.24721 0.24297 0.21678 0.19431 0.16336 0.19845 0.24158 0.24951 0.25182 0.22359 0.1717 0.085147 0.051628 0.2804 0.24805 0.22119 0.20443 0.19032 0.18014 0.17546 0.1935 0.20099 0.22288 0.23024 0.22616 0.21536 0.21087 0.066721 0.041314 0.22622 0.21203 0.21083 0.2083 0.20735 0.21212 0.22314 0.21213 0.20762 0.2094 0.20953 0.21333 0.21676 0.23123 0.069284 0.041839 0.21925 0.21589 0.21536 0.21282 0.21143 0.20861 0.21664 0.21858 0.21423 0.20947 0.20672 0.20933 0.21518 0.22649 0.070894 0.041428 0.21973 0.21614 0.21125 0.20672 0.2073 0.21415 0.2247 0.2288 0.21561 0.21155 0.20668 0.20977 0.21604 0.21156 0.074281 0.045456 0.21583 0.21261 0.21005 0.21005 0.21213 0.21522 0.2241 0.26444 0.2132 0.20169 0.201 0.20146 0.20574 0.21246 0.075124 0.043643 0.22374 0.21621 0.21217 0.20982 0.2104 0.21106 0.21661 0.24075 0.22064 0.20933 0.20684 0.20241 0.20694 0.21309 0.070097 0.039729 0.22968 0.21292 0.20709 0.20786 0.21023 0.21474 0.21748 0.22582 0.20825 0.20424 0.20846 0.21285 0.21605 0.22434 0.071066 0.042131 0.22161 0.2133 0.21031 0.21182 0.21476 0.21327 0.21494 0.22381 0.21583 0.20709 0.20505 0.21287 0.21677 0.21858 0.067699 0.038962 0.22042 0.21313 0.21061 0.20808 0.20937 0.21441 0.22398 0.21103 0.20592 0.20218 0.21092 0.21358 0.22412 0.23224 0.072441 0.042436 0.2189 0.21592 0.21087 0.2122 0.21331 0.2138 0.215 0.22317 0.21207 0.20431 0.2085 0.21272 0.21674 0.2225 0.071045 0.041727 0.22178 0.21934 0.2137 0.21081 0.2093 0.20927 0.21581 0.22068 0.21289 0.20864 0.20816 0.2159 0.21259 0.22113 0.068225 0.040128 0.22301 0.21485 0.20821 0.20747 0.2087 0.215 0.22276 0.22561 0.21066 0.20085 0.20486 0.21063 0.21819 0.22919 0 0.0026075 0.9913 0.0060928 0 0 0.58668 0.41164 0.0016786 0 0.95299 0.043028 0.0039799 0 0 1
"S01_I001_F039.tif" 0.16965 0.16675 0.16534 0.16617 0.16534 0.16675 0.35773 0.34156 0.34139 0.32814 0.44054 0.43285 0.088476 0.075914 0.067101 0.086341 0.076733 0.079908 0 0.38762 0.066739 0.0044344 -0.0018407 0.02313 0.58945 0.0019415 0.17862 0.10701 0.092096 0.075748 0.061405 0.05029 0.050678 0.039058 0.036597 0.037402 0.026408 0.031255 0.025172 0.02214 0.020924 0.019851 0.02009 0.018925 0.018909 0.015685 0.014949 0.012718 0.013175 0.012065 0.010697 0.01091 0.0096301 0.0087101 0.0079814 0.0080822 0.0073867 0.0072251 0.0071259 0.0060408 0.0056982 0.0060495 0.0052041 0.0049881 0.0047586 0.050247 0.04782 0.048906 0.049359 0.047185 0.046009 0.044714 0.047711 0.050246 0.049502 0.047974 0.046661 0.043758 0.043746 0.041746 0.040281 0.040872 0.039782 0.038829 0.038651 0.036224 0.037066 0.037932 0.036863 0.03752 0.036717 0.035489 0.034701 0.034609 0.033943 0.032298 0.034175 0.033008 0.032278 0.033775 0.0328 0.03465 0.033857 0.033988 0.034578 0.062003 0.13499 0.24577 0.25248 0.5057 0.32136 0.5055 0 3.1704e-06 0.00095747 0.025926 0.17055 0.70298 0.092839 0.0048302 0.0012698 0.00064994 0.0038156 0.018818 0.050077 0.42898 0.46823 0.022418 0.0051409 0.0014299 0.00060556 0.00048191 0.94099 0.033267 0.014746 0.0061729 0.0022399 0.0012999 0.00088772 0.0003646 3.329e-05 0 0.0015153 0.00543 0.0079555 0.11504 0.29966 0.28741 0.13247 0.062508 0.045587 0.04243 0.0025256 0.0075767 0.081829 0.32062 0.29776 0.12022 0.071347 0.036116 0.025256 0.036747 0.47544 0.085238 0.081829 0.080061 0.082965 0.065539 0.045081 0.046092 0.030054 0.007703 0.013465 0.0082432 0.13157 0.13157 0.0023013 0.0013243 0.0064263 0.065174 0.19092 0.099585 0.15898 0.25201 0.19967 0.023599 0.020994 0.040859 0.096047 0.099954 0.064892 0.042683 0.14416 0.31682 0.15432 0.019279 0.97844 0.01053 0.004494 0.0029092 0.0017585 0.00099868 0.00065131 0.00013026 6.5131e-05 2.171e-05 0.081236 0.025522 0.14862 0.12444 0.067938 0.042023 0.22188 0.22209 0.21625 0.20951 0.20576 0.21374 0.21077 0.25022 0.21391 0.20884 0.21647 0.20351 0.20187 0.20519 0.063953 0.039511 0.22418 0.21534 0.20978 0.2103 0.21244 0.21425 0.2137 0.23005 0.2103 0.21471 0.20712 0.20389 0.21606 0.21786 0.06393 0.036116 0.22653 0.2177 0.21094 0.21197 0.20847 0.21129 0.2131 0.22382 0.20786 0.21014 0.21053 0.21371 0.20847 0.22547 0.060676 0.034755 0.2162 0.21788 0.21982 0.21744 0.20931 0.20619 0.21316 0.2257 0.21148 0.21267 0.21067 0.19823 0.20698 0.23428 0.057128 0.035563 0.22145 0.20995 0.2097 0.21626 0.2136 0.21327 0.21578 0.22518 0.20657 0.20431 0.20348 0.21227 0.22095 0.22723 0.058894 0.034379 0.22051 0.21793 0.20582 0.20927 0.21187 0.21249 0.22212 0.22762 0.21148 0.20108 0.20121 0.21133 0.22006 0.22721 0.065682 0.03884 0.20168 0.19904 0.20125 0.21344 0.22044 0.22352 0.24063 0.20322 0.19657 0.20289 0.21416 0.21913 0.22087 0.24316 0.08318 0.050083 0.20519 0.20454 0.20072 0.20776 0.2159 0.23127 0.23462 0.18467 0.18092 0.18671 0.20118 0.2169 0.24284 0.28677 0.083061 0.052007 0.23872 0.22867 0.21834 0.20803 0.20395 0.19935 0.20295 0.17945 0.17934 0.19019 0.20919 0.22448 0.241 0.27635 0.071872 0.043789 0.22808 0.21297 0.21029 0.21441 0.2117 0.21087 0.21168 0.20002 0.20135 0.2061 0.20859 0.21181 0.22016 0.25197 0.072651 0.045624 0.22798 0.21428 0.20458 0.19605 0.20529 0.22043 0.23139 0.20022 0.20275 0.19927 0.2048 0.21881 0.23064 0.24351 0.09687 0.063402 0.19136 0.18706 0.18641 0.19986 0.21469 0.23901 0.2816 0.18512 0.19484 0.19772 0.21269 0.225 0.23646 0.24816 0.16146 0.09494 0.16883 0.19262 0.22307 0.24518 0.25317 0.22687 0.19026 0.15076 0.17788 0.2379 0.25665 0.25027 0.22997 0.19657 0.10306 0.064948 0.28438 0.24543 0.21819 0.19684 0.18588 0.18269 0.18659 0.22962 0.23065 0.2234 0.23308 0.21019 0.18885 0.18422 0.080489 0.049814 0.24396 0.22056 0.21207 0.20446 0.20072 0.20389 0.21434 0.24049 0.21835 0.21167 0.20523 0.20341 0.21241 0.20845 0.078917 0.049409 0.21698 0.21059 0.20066 0.20342 0.21381 0.21965 0.23489 0.23442 0.22135 0.20458 0.20681 0.20192 0.21223 0.21869 0.091817 0.057551 0.21579 0.20589 0.20128 0.21046 0.21602 0.21898 0.23158 0.25903 0.23613 0.21023 0.20688 0.20228 0.19923 0.18622 0.086453 0.059264 0.25107 0.2373 0.21317 0.20325 0.19961 0.19853 0.19709 0.32955 0.25026 0.21347 0.19437 0.17335 0.16673 0.17227 0.064828 0.040692 0.25068 0.22439 0.2148 0.2056 0.2019 0.19821 0.20442 0.27423 0.22556 0.20349 0.19441 0.19339 0.19985 0.20907 0.061654 0.038933 0.22052 0.21783 0.21424 0.21456 0.20781 0.21018 0.21485 0.2508 0.22102 0.20379 0.20431 0.19907 0.20519 0.21581 0.061533 0.038491 0.22585 0.21543 0.20917 0.20843 0.20688 0.21036 0.22389 0.24778 0.22594 0.21091 0.20057 0.19887 0.20058 0.21537 0.062543 0.037401 0.22224 0.21629 0.21676 0.21507 0.20768 0.20989 0.21208 0.22784 0.20839 0.21015 0.20699 0.20714 0.22207 0.21743 0.06095 0.034603 0.21761 0.21178 0.21468 0.20992 0.20861 0.21446 0.22294 0.2205 0.20261 0.20504 0.20971 0.20998 0.21794 0.23421 0.057246 0.034207 0.22084 0.21418 0.21268 0.21233 0.20734 0.21359 0.21904 0.20397 0.19623 0.19939 0.20768 0.21325 0.22799 0.2515 0.059465 0.036391 0.22666 0.22012 0.21362 0.21006 0.20692 0.20941 0.21322 0.20801 0.203 0.19914 0.20893 0.22864 0.22569 0.22659 0 0.012926 0.9265 0.058785 0.001791 0.0091977 0.3783 0.60197 0.0097096 0.00081691 0.94728 0.043606 0.007479 0.001633 0 1
"S01_I001_F040.tif" 0.16895 0.16683 0.16565 0.16607 0.16566 0.16684 0.38864 0.35371 0.3545 0.3202 0.40977 0.4184 0.083827 0.069573 0.062254 0.072299 0.066354 0.071547 0 0.40089 0.062946 0.0039465 0.0034698 0.02434 0.58202 0.0026551 1.4341 0.2323 0.13324 0.13241 0.11569 0.064057 0.076789 0.081202 0.077419 0.078716 0.068488 0.05643 0.053329 0.050189 0.046618 0.042223 0.044653 0.043791 0.039323 0.037816 0.032993 0.028028 0.024937 0.026395 0.027976 0.02462 0.026992 0.023249 0.020684 0.022103 0.0202 0.019876 0.017829 0.017499 0.016713 0.014634 0.01631 0.014954 0.014279 0.10797 0.10211 0.096624 0.093595 0.099824 0.096024 0.093485 0.092328 0.096223 0.095316 0.092433 0.092791 0.086961 0.081673 0.07896 0.084168 0.081942 0.074723 0.072375 0.074616 0.076323 0.07385 0.079276 0.079282 0.073484 0.072358 0.065466 0.066485 0.065745 0.064276 0.062631 0.06421 0.065452 0.065947 0.061222 0.057159 0.05792 0.057135 0.057268 0.059931 0.061664 0.13207 0.25502 0.27039 0.54942 0.33761 0.53422 0 1.472e-06 0.00047179 0.015046 0.12836 0.6691 0.18012 0.0047878 0.0015258 0.00059176 0.0018187 0.010142 0.043657 0.34279 0.56902 0.024734 0.0049026 0.001815 0.00071026 0.00040481 0.95393 0.022942 0.012169 0.0055077 0.0027976 0.0014529 0.0007846 0.0003555 6.1826e-05 0 0.00367 0.011392 0.060326 0.17127 0.25331 0.20132 0.13143 0.074776 0.050615 0.041899 0.0024467 0.031577 0.13426 0.26241 0.22907 0.14206 0.084104 0.049545 0.031501 0.03303 0.41494 0.085175 0.082957 0.095955 0.098784 0.091444 0.057344 0.042511 0.024161 0.0067283 0.01031 0.0052258 0.075115 0.062562 0.0015016 0.0022899 0.031795 0.14227 0.13908 0.1914 0.23063 0.1969 0.063141 0.00098853 0.014177 0.029043 0.071299 0.07987 0.080584 0.11783 0.25423 0.23711 0.10262 0.013239 0.97823 0.0098102 0.0046924 0.0032283 0.001952 0.0011011 0.0005756 0.00023775 0.00011262 6.2565e-05 0.064407 0.026423 0.059029 0.046737 0.057363 0.031708 0.21997 0.21861 0.21077 0.21061 0.21355 0.21632 0.21016 0.24137 0.22765 0.20841 0.20587 0.20408 0.20258 0.21004 0.058475 0.034968 0.21635 0.21576 0.21246 0.20848 0.21138 0.21407 0.22151 0.24268 0.21635 0.20604 0.20341 0.20783 0.20857 0.21512 0.060681 0.035831 0.22185 0.2168 0.20913 0.20631 0.2078 0.21557 0.22254 0.23501 0.21343 0.1994 0.20253 0.20548 0.21222 0.23193 0.059905 0.035228 0.21623 0.21663 0.21701 0.21261 0.21145 0.21255 0.21352 0.21438 0.20814 0.20923 0.21357 0.20641 0.21204 0.23623 0.054902 0.033276 0.22799 0.22224 0.21376 0.21303 0.20921 0.20488 0.20891 0.21663 0.20855 0.20854 0.20922 0.20904 0.21796 0.23006 0.060467 0.033974 0.22176 0.21768 0.21307 0.2092 0.20591 0.20851 0.22387 0.21079 0.20026 0.20024 0.20847 0.21808 0.22512 0.23704 0.072205 0.042693 0.20128 0.19932 0.20066 0.20463 0.21666 0.22996 0.24749 0.19338 0.19486 0.20038 0.20846 0.21236 0.22648 0.26408 0.09506 0.055952 0.19651 0.20393 0.20062 0.20662 0.21785 0.23396 0.24051 0.16449 0.17303 0.17663 0.1913 0.22185 0.25883 0.31387 0.087508 0.051842 0.25053 0.23326 0.22116 0.21049 0.20055 0.1942 0.1898 0.17954 0.17775 0.18922 0.21227 0.2174 0.24051 0.28332 0.069722 0.039426 0.23422 0.21983 0.20706 0.20707 0.21314 0.20661 0.21208 0.20424 0.20715 0.20568 0.21455 0.21992 0.22373 0.22473 0.076097 0.046187 0.21786 0.20873 0.20775 0.20497 0.21022 0.22005 0.23042 0.20162 0.20395 0.21467 0.21593 0.21905 0.22125 0.22353 0.12168 0.085147 0.16122 0.162 0.1738 0.1968 0.22608 0.26617 0.31393 0.17391 0.18447 0.1932 0.20757 0.23084 0.25305 0.25695 0.21284 0.12186 0.17522 0.18974 0.2127 0.24938 0.25591 0.22934 0.18771 0.13651 0.17422 0.24093 0.26083 0.26567 0.23197 0.18988 0.10556 0.073147 0.32403 0.26349 0.22683 0.19383 0.17406 0.16027 0.15749 0.23406 0.23634 0.23616 0.22867 0.20127 0.18506 0.17845 0.063113 0.041238 0.24552 0.21858 0.21003 0.2071 0.20471 0.20427 0.20979 0.23901 0.2232 0.20567 0.19992 0.20309 0.20835 0.22076 0.070056 0.045389 0.2189 0.21493 0.20683 0.19802 0.19944 0.21745 0.24443 0.23257 0.22105 0.21088 0.20697 0.20712 0.20988 0.21153 0.1041 0.068142 0.19286 0.18994 0.195 0.2053 0.21978 0.24101 0.25611 0.3107 0.255 0.20754 0.19062 0.18737 0.17874 0.17004 0.10346 0.071939 0.25651 0.23701 0.22109 0.21416 0.1989 0.18955 0.18278 0.36358 0.25948 0.21221 0.18718 0.16444 0.15669 0.15642 0.062664 0.040032 0.25968 0.22473 0.21246 0.20626 0.19849 0.196 0.20238 0.26091 0.22132 0.20294 0.20078 0.20369 0.20024 0.21012 0.056822 0.037253 0.21207 0.20974 0.20895 0.21139 0.21126 0.22248 0.22411 0.2375 0.21958 0.20168 0.20249 0.21014 0.21196 0.21666 0.056211 0.034854 0.22526 0.21585 0.21285 0.20318 0.20103 0.21597 0.22585 0.23556 0.21943 0.21012 0.2034 0.20674 0.21294 0.2118 0.061802 0.03741 0.22538 0.21754 0.21221 0.20957 0.2052 0.21152 0.21858 0.23439 0.2156 0.20839 0.2035 0.20692 0.21113 0.22007 0.061558 0.037443 0.21842 0.21413 0.21507 0.20766 0.2086 0.21356 0.22255 0.22501 0.21456 0.21061 0.20265 0.2029 0.21553 0.22875 0.057973 0.035223 0.21966 0.21302 0.2132 0.2137 0.21246 0.21642 0.21155 0.21227 0.20174 0.21168 0.2077 0.21005 0.22421 0.23235 0.055545 0.032252 0.22196 0.21706 0.21183 0.21107 0.2109 0.21112 0.21606 0.21618 0.21424 0.20838 0.21 0.21472 0.21016 0.22632 0 0.0024571 0.88822 0.10578 0.0035378 0.00048957 0.26509 0.71903 0.012776 0.0026068 0.94305 0.043248 0.010559 0.0031288 8.7009e-06 1
"S01_I001_F041.tif" 0.17162 0.16762 0.16454 0.16406 0.16454 0.16762 0.27206 0.44709 0.55615 0.37813 0.35716 0.32421 0.07547 0.061493 0.069031 0.06838 0.049031 0.052983 0 0.36132 0.047604 0.002261 0.057468 0.034795 0.53263 0.00080587 1.0602 0.10232 0.117 0.092845 0.076462 0.073479 0.074587 0.064166 0.05542 0.054818 0.055414 0.037804 0.041298 0.039188 0.036311 0.03762 0.030217 0.030453 0.027441 0.033842 0.027918 0.022337 0.023038 0.023798 0.018492 0.02017 0.019612 0.018798 0.016317 0.017322 0.015748 0.014521 0.011687 0.01273 0.010504 0.011029 0.010418 0.0095646 0.0093803 0.11123 0.1142 0.11295 0.10964 0.11114 0.10475 0.10926 0.10753 0.10816 0.094508 0.097508 0.092 0.093934 0.10045 0.098848 0.096945 0.098446 0.08999 0.089777 0.090011 0.080952 0.078809 0.072266 0.072496 0.076404 0.073361 0.061363 0.060171 0.055482 0.055639 0.057552 0.053504 0.055616 0.052211 0.049662 0.048722 0.047016 0.042003 0.042489 0.044351 0.053143 0.10774 0.27784 0.28066 0.56077 0.33647 0.57005 0 0 1.3938e-05 0.0088056 0.74515 0.2272 0.016498 0.0017949 0.0004793 6.6592e-05 0 6.1946e-06 0.011369 0.79498 0.16953 0.019555 0.0034968 0.00073173 0.00029502 3.5619e-05 0.80823 0.15348 0.026665 0.0088102 0.0023841 0.00041426 1.3938e-05 0 0 0 0.0025285 0.0035606 0.0058311 0.19377 0.4929 0.19201 0.058827 0.030136 0.016719 0.0037154 0.0026833 0.0041282 0.053666 0.37778 0.34733 0.12833 0.042365 0.02255 0.013571 0.0075855 0.43526 0.10873 0.096754 0.10104 0.091904 0.077507 0.046287 0.032509 0.0083596 0.0016513 0.015924 0.0079755 0.10519 0.094854 0.00085001 0.0035932 0.0028205 0.0011436 0.0035005 0.045151 0.24605 0.58575 0.10939 0.0017618 0.00092728 0.0033537 0.0030137 0.0058419 0.051989 0.29416 0.52191 0.10912 0.0091878 0.00050228 0.75088 0.14248 0.068047 0.023089 0.0090719 0.0039023 0.0018468 0.000595 6.1819e-05 2.3182e-05 0.12995 0.055519 0.0095758 0.0038716 0.044325 0.0225 0.21507 0.21032 0.21744 0.21712 0.21655 0.21232 0.21118 0.23804 0.21949 0.20562 0.20571 0.20127 0.2066 0.22327 0.042538 0.020082 0.20677 0.21275 0.21326 0.21253 0.20802 0.21835 0.22833 0.21558 0.20815 0.21236 0.20775 0.21361 0.21355 0.229 0.042603 0.022654 0.22735 0.21955 0.2173 0.20969 0.20949 0.21422 0.20241 0.23626 0.20985 0.20723 0.20024 0.1988 0.21209 0.23554 0.037326 0.019824 0.23142 0.22626 0.21574 0.20907 0.2078 0.20228 0.20742 0.23134 0.21696 0.21635 0.1943 0.19948 0.21478 0.2268 0.034799 0.018734 0.22441 0.21562 0.20551 0.20797 0.20778 0.2168 0.2219 0.23417 0.2182 0.21738 0.2049 0.20153 0.20862 0.2152 0.05365 0.029687 0.19303 0.19757 0.20754 0.2056 0.21828 0.23202 0.24596 0.19381 0.19035 0.19139 0.20187 0.21638 0.22779 0.27841 0.065391 0.037569 0.18923 0.19664 0.20549 0.22103 0.22631 0.23003 0.23128 0.16948 0.16852 0.17921 0.19989 0.21594 0.24331 0.32365 0.06443 0.03836 0.22923 0.22883 0.21973 0.21339 0.20667 0.20331 0.19884 0.16017 0.16338 0.1664 0.20728 0.22253 0.25131 0.32893 0.043732 0.025222 0.26518 0.24322 0.22205 0.20924 0.19719 0.1844 0.17872 0.18245 0.17801 0.18248 0.19847 0.22208 0.23652 0.29999 0.03657 0.02018 0.21623 0.21198 0.20441 0.21128 0.21119 0.21743 0.22749 0.21066 0.20666 0.19934 0.19875 0.21138 0.22596 0.24725 0.078857 0.040572 0.17159 0.17738 0.18402 0.20403 0.23031 0.2482 0.28447 0.17984 0.20117 0.2174 0.22746 0.23456 0.22303 0.21653 0.14303 0.068251 0.1668 0.17799 0.18937 0.20781 0.22623 0.2537 0.2781 0.1669 0.20268 0.21372 0.24184 0.23468 0.21888 0.22131 0.19947 0.094493 0.19094 0.19606 0.21732 0.24351 0.23905 0.21609 0.19702 0.13999 0.20349 0.2283 0.23188 0.24121 0.24532 0.20981 0.1264 0.066401 0.3102 0.27156 0.23302 0.20128 0.17779 0.16075 0.14539 0.13965 0.19009 0.21646 0.2323 0.23509 0.24788 0.23853 0.066363 0.037041 0.27336 0.23917 0.22328 0.20229 0.18693 0.18327 0.1917 0.16992 0.18999 0.19906 0.20851 0.23332 0.24713 0.25209 0.054916 0.027905 0.20059 0.2 0.20216 0.20853 0.21921 0.23216 0.23735 0.27011 0.24811 0.22572 0.21312 0.19383 0.18155 0.16757 0.072064 0.039766 0.17984 0.19517 0.20232 0.20974 0.22827 0.23609 0.24858 0.33735 0.25935 0.22944 0.1929 0.17838 0.16323 0.13935 0.085548 0.050427 0.23016 0.22391 0.2239 0.2169 0.20736 0.20156 0.19622 0.41676 0.27363 0.21387 0.16839 0.14742 0.14489 0.13504 0.073403 0.041383 0.24753 0.23147 0.21578 0.21057 0.20653 0.19646 0.19167 0.37113 0.27045 0.21488 0.18226 0.16317 0.15372 0.1444 0.064802 0.034599 0.22346 0.21784 0.22254 0.21239 0.20071 0.2078 0.21526 0.27167 0.2535 0.22276 0.20062 0.19111 0.18297 0.17738 0.041758 0.022113 0.19654 0.20235 0.21014 0.21129 0.21208 0.2274 0.24022 0.23795 0.21671 0.20941 0.19777 0.19752 0.21264 0.22801 0.047953 0.025701 0.21129 0.21218 0.21145 0.21732 0.21794 0.20878 0.22103 0.23527 0.21875 0.2081 0.20702 0.20194 0.21227 0.21664 0.043055 0.024566 0.2289 0.22447 0.21409 0.20979 0.21019 0.20312 0.20944 0.27109 0.23526 0.20853 0.19445 0.19502 0.18885 0.20681 0.041946 0.021425 0.22328 0.21767 0.20626 0.20611 0.21466 0.21586 0.21616 0.23223 0.22075 0.22137 0.21235 0.20569 0.20499 0.20263 0.041689 0.022236 0.21616 0.21859 0.21524 0.21043 0.21449 0.21288 0.21219 0.22615 0.21659 0.21147 0.20993 0.20609 0.20728 0.22249 0 0 0.97544 0.023463 0.0010944 0 0.68459 0.30689 0.0077833 0.00073589 0.89666 0.095744 0.0075913 0 0 1
"S01_I001_F042.tif" 0.17123 0.16735 0.16469 0.16471 0.16469 0.16734 0.29337 0.37434 0.36401 0.24109 0.37769 0.35159 0.068126 0.060869 0.057182 0.055338 0.057023 0.054757 0 0.37653 0.049473 0.0024416 0.075698 0.029342 0.54536 0.00077002 0.76341 0.12578 0.08001 0.080515 0.062248 0.045515 0.049019 0.040438 0.034534 0.029875 0.026836 0.024911 0.023572 0.020901 0.02242 0.022568 0.022866 0.018639 0.019453 0.015819 0.01864 0.017007 0.015879 0.014636 0.013651 0.012017 0.010962 0.010769 0.01092 0.0097005 0.0084657 0.008651 0.0079377 0.0078038 0.0082856 0.0068581 0.0063765 0.006648 0.0065592 0.077355 0.073063 0.070797 0.068385 0.062359 0.060307 0.062341 0.05689 0.054009 0.054075 0.052261 0.054153 0.053664 0.0519 0.0554 0.053572 0.05341 0.051775 0.052013 0.04783 0.048244 0.047271 0.044386 0.044668 0.045071 0.044971 0.043298 0.042907 0.040096 0.041873 0.042928 0.039984 0.0369 0.036337 0.035818 0.033966 0.031763 0.031042 0.032432 0.031168 0.057059 0.11729 0.24398 0.24098 0.48347 0.29978 0.52318 0 0 0.00014258 0.0026636 0.4264 0.54813 0.020054 0.0016461 0.00071678 0.00025275 0 0.00014517 0.012259 0.64153 0.32116 0.01902 0.0040492 0.0010188 0.00051717 0.00030071 0.93138 0.035459 0.019292 0.0067893 0.0036448 0.0019689 0.00060013 0.00034219 0.00026053 0.00025923 0.0041463 0.0012195 0.038537 0.33646 0.34744 0.12061 0.057927 0.044756 0.029146 0.019756 0.0026829 0.005 0.16573 0.34341 0.25744 0.08561 0.048537 0.044268 0.022805 0.024512 0.20366 0.12366 0.17341 0.15293 0.14256 0.10354 0.03061 0.023659 0.019878 0.026098 0.011326 0.0069993 0.10152 0.086843 0.0060842 0.0071489 0.011256 0.055366 0.53021 0.23561 0.053511 0.089042 0.010739 0.0010343 0.0042589 0.0080007 0.042772 0.41297 0.29551 0.096313 0.059808 0.059169 0.019378 0.0018253 0.92273 0.041951 0.012746 0.0099477 0.004989 0.0033767 0.0022207 0.001156 0.00054758 0.00033463 0.04551 0.028127 0.060684 0.046662 0.045458 0.029553 0.22044 0.21321 0.20875 0.21088 0.20833 0.21253 0.22586 0.19905 0.19163 0.20191 0.20561 0.21351 0.23313 0.25517 0.048373 0.028405 0.22018 0.2169 0.2119 0.20985 0.2092 0.21366 0.2183 0.1958 0.20146 0.20115 0.20397 0.21836 0.23015 0.24911 0.043841 0.024071 0.22697 0.21866 0.20935 0.20634 0.21209 0.21095 0.21564 0.21932 0.20717 0.20699 0.21098 0.2086 0.21513 0.23181 0.043913 0.026883 0.21656 0.20684 0.20401 0.21128 0.21658 0.21776 0.22697 0.21508 0.20854 0.20629 0.20125 0.2026 0.22424 0.242 0.051391 0.031223 0.21033 0.21091 0.21224 0.21714 0.21627 0.21422 0.21889 0.21509 0.21097 0.21585 0.21161 0.20513 0.21694 0.22442 0.050931 0.031198 0.20676 0.19488 0.20346 0.21416 0.21811 0.2239 0.23873 0.22009 0.21353 0.21479 0.21254 0.21052 0.20608 0.22246 0.056685 0.034721 0.21205 0.20876 0.20843 0.21455 0.21726 0.21842 0.22053 0.20793 0.20799 0.20722 0.20448 0.20498 0.2233 0.24411 0.055925 0.036202 0.2254 0.21728 0.21294 0.20598 0.20337 0.21519 0.21984 0.18046 0.18419 0.18655 0.19287 0.21647 0.2498 0.28966 0.056147 0.0318 0.22865 0.2193 0.21386 0.20571 0.20753 0.21233 0.21262 0.19609 0.19671 0.20735 0.21482 0.21566 0.22225 0.24712 0.052636 0.029833 0.22131 0.2176 0.21169 0.20931 0.21011 0.21401 0.21596 0.21428 0.2111 0.21482 0.21575 0.21343 0.21446 0.21616 0.043282 0.028459 0.22506 0.20765 0.19859 0.1991 0.21029 0.22366 0.23566 0.24777 0.23112 0.22102 0.20149 0.19524 0.19768 0.2057 0.061139 0.042798 0.17903 0.18373 0.18967 0.19794 0.21533 0.24379 0.29049 0.22323 0.22904 0.21684 0.21418 0.20959 0.20607 0.20104 0.10745 0.063411 0.16948 0.18304 0.21089 0.24947 0.25307 0.22728 0.20677 0.1527 0.18254 0.22585 0.26329 0.27243 0.2218 0.1814 0.06988 0.043699 0.30291 0.25651 0.22121 0.19571 0.18424 0.17494 0.16448 0.19277 0.20522 0.22116 0.23647 0.23241 0.21725 0.19473 0.04984 0.029268 0.24422 0.23134 0.2186 0.20872 0.19784 0.19661 0.20266 0.21893 0.21665 0.21189 0.20894 0.20521 0.21459 0.22379 0.046261 0.027263 0.21348 0.21304 0.21463 0.20948 0.21025 0.21253 0.2266 0.20482 0.19883 0.20584 0.21566 0.21903 0.22452 0.2313 0.050483 0.030895 0.20604 0.2042 0.20437 0.20489 0.21603 0.22547 0.239 0.22675 0.21649 0.21886 0.21153 0.21309 0.20659 0.20669 0.055594 0.036718 0.22362 0.21702 0.21331 0.2096 0.20486 0.2109 0.22069 0.31569 0.24297 0.20867 0.1924 0.18017 0.1757 0.18441 0.052301 0.0305 0.22973 0.21348 0.20517 0.20298 0.2091 0.21502 0.22452 0.25893 0.22578 0.2069 0.20141 0.20306 0.20441 0.19952 0.049801 0.027495 0.23116 0.21791 0.21207 0.20854 0.20927 0.20653 0.21451 0.22145 0.20504 0.2102 0.20914 0.21227 0.22025 0.22166 0.046703 0.028896 0.22102 0.20999 0.21064 0.21297 0.21477 0.21313 0.21748 0.21451 0.21138 0.20141 0.20684 0.21485 0.21812 0.23289 0.046807 0.028129 0.2207 0.21527 0.21394 0.21017 0.20975 0.21417 0.21601 0.2197 0.20729 0.20276 0.20671 0.21543 0.21591 0.23219 0.044484 0.026787 0.22475 0.21336 0.20643 0.21114 0.20967 0.21266 0.22199 0.22381 0.20359 0.20417 0.20393 0.21064 0.21866 0.23521 0.046449 0.028383 0.2181 0.2152 0.2074 0.20555 0.21209 0.21867 0.223 0.21734 0.20386 0.20356 0.20717 0.21725 0.22104 0.22977 0.046013 0.029926 0.22448 0.21835 0.21368 0.2127 0.21182 0.21056 0.20842 0.23198 0.21175 0.20047 0.20611 0.20408 0.21604 0.22957 0 0.00017223 0.98217 0.01753 0.00012798 0 0.48462 0.51183 0.0035481 3.4038e-06 0.93785 0.05621 0.0052677 0.00061064 6.3311e-05 1
"S01_I001_F043.tif" 0.16703 0.1656 0.16639 0.16894 0.16641 0.16563 0.32262 0.35599 0.43424 0.35797 0.52396 0.44986 0.069527 0.053522 0.058199 0.083077 0.066332 0.061778 0.5 0.37034 0.043409 0.0018808 0.046287 0.041883 0.51362 0.00057207 0.087182 0.05815 0.039487 0.037859 0.034151 0.026863 0.027814 0.020617 0.016583 0.015563 0.01424 0.014307 0.012352 0.010826 0.011283 0.010367 0.0096617 0.009739 0.0082397 0.0084738 0.0070001 0.0067378 0.0066874 0.0061192 0.0059032 0.0055807 0.00499 0.0047826 0.0042883 0.0044557 0.0036861 0.0039565 0.0037761 0.0033281 0.0033751 0.0032168 0.0028802 0.0024991 0.0026461 0.023632 0.02072 0.0199 0.018799 0.018194 0.018146 0.018287 0.018113 0.017951 0.016621 0.017263 0.016913 0.016547 0.016389 0.015963 0.01624 0.016118 0.015576 0.015739 0.0165 0.017387 0.017244 0.016276 0.01593 0.016062 0.016215 0.015729 0.015181 0.015401 0.015802 0.015983 0.015183 0.014967 0.014841 0.014534 0.014523 0.014443 0.014226 0.014418 0.014727 0.063142 0.15459 0.27343 0.28482 0.56482 0.36416 0.60092 0 7.7552e-06 0.00037613 0.0097212 0.39491 0.57998 0.012847 0.0018205 0.00032572 7.7552e-06 0 0.00018225 0.019126 0.77885 0.18344 0.014295 0.0030827 0.00077165 0.00024623 7.7552e-06 0.88926 0.073115 0.021835 0.008715 0.0041762 0.0021133 0.00063011 0.00015123 0 0 0.00023958 0.013177 0.0088644 0.0093436 0.089363 0.33805 0.26689 0.16315 0.07978 0.031145 0.0040728 0.014375 0.017729 0.15141 0.30954 0.2494 0.14518 0.057499 0.033781 0.01701 0.18519 0.055582 0.094633 0.12075 0.1356 0.1471 0.14638 0.076186 0.027791 0.010781 0.0087053 0.0069797 0.09643 0.11051 0.0019593 0.013399 0.015864 0.018392 0.17185 0.37024 0.16648 0.18329 0.054671 0.0038554 0.0015169 0.013968 0.05505 0.23126 0.30097 0.13298 0.14429 0.088611 0.029073 0.0022753 0.70086 0.18152 0.071104 0.026925 0.0094173 0.0038554 0.0033498 0.0017065 0.00063203 0.00063203 0.036946 0.020358 0.081681 0.058164 0.048126 0.02692 0.2149 0.21714 0.21086 0.2158 0.21462 0.20993 0.21675 0.23499 0.2013 0.20263 0.20792 0.21314 0.21002 0.23001 0.051518 0.030609 0.20799 0.20797 0.20698 0.20997 0.21551 0.21975 0.23182 0.24056 0.22087 0.20775 0.20804 0.20117 0.2058 0.21582 0.059378 0.036055 0.20879 0.21044 0.21543 0.21449 0.21413 0.21647 0.22024 0.24051 0.21475 0.20688 0.21457 0.20617 0.20579 0.21133 0.061041 0.035083 0.21408 0.22109 0.21708 0.21379 0.20825 0.20845 0.21726 0.24497 0.21666 0.20989 0.20827 0.20008 0.20218 0.21796 0.060153 0.034251 0.21944 0.20958 0.21171 0.21058 0.21024 0.2155 0.22295 0.24544 0.21599 0.20162 0.19626 0.20242 0.21335 0.22491 0.051356 0.02606 0.21365 0.21123 0.20891 0.20776 0.21447 0.21889 0.22509 0.21559 0.21925 0.21019 0.20539 0.20395 0.2168 0.22883 0.054899 0.029083 0.21094 0.20425 0.20307 0.20496 0.2129 0.22471 0.23916 0.19534 0.20337 0.20523 0.20702 0.21249 0.22066 0.25589 0.06464 0.036472 0.20605 0.20738 0.2067 0.20734 0.21191 0.2246 0.23602 0.19466 0.18851 0.18455 0.19087 0.20961 0.2454 0.28641 0.065544 0.035754 0.23553 0.22616 0.2154 0.2041 0.20595 0.20564 0.20722 0.1917 0.1914 0.19428 0.20719 0.21951 0.22774 0.26818 0.064462 0.035595 0.21642 0.21285 0.20906 0.20705 0.21068 0.21813 0.2258 0.20522 0.20006 0.21 0.2126 0.21847 0.22345 0.23019 0.060446 0.030287 0.21903 0.21034 0.20702 0.211 0.21536 0.21548 0.22178 0.20276 0.20228 0.20647 0.20867 0.21824 0.22804 0.23353 0.07493 0.041383 0.18643 0.18248 0.18547 0.20551 0.22474 0.24317 0.2722 0.20205 0.20638 0.21351 0.2261 0.22121 0.21388 0.21688 0.10878 0.06248 0.17869 0.19068 0.21336 0.23987 0.24393 0.22607 0.20739 0.16457 0.18442 0.23014 0.26286 0.25693 0.21522 0.18588 0.085961 0.046089 0.26153 0.24216 0.22432 0.21156 0.19695 0.18734 0.17612 0.20757 0.21898 0.22094 0.22728 0.21823 0.21392 0.19308 0.06614 0.035361 0.23146 0.21787 0.21414 0.20745 0.20666 0.20772 0.2147 0.21743 0.2082 0.21101 0.22178 0.21672 0.21559 0.20928 0.060101 0.03002 0.20987 0.21085 0.21476 0.21599 0.2132 0.2154 0.21994 0.23271 0.22993 0.21033 0.20711 0.20145 0.20848 0.20999 0.06446 0.033987 0.20766 0.20843 0.20493 0.20275 0.21414 0.22822 0.23386 0.23915 0.23363 0.21723 0.20648 0.20715 0.19717 0.19919 0.069255 0.038265 0.21146 0.21267 0.21469 0.20852 0.21066 0.22001 0.22198 0.27528 0.23052 0.20803 0.20052 0.19507 0.19571 0.19487 0.065891 0.036855 0.22939 0.22419 0.21744 0.21283 0.20425 0.20479 0.2071 0.24621 0.22535 0.21858 0.2068 0.20285 0.20231 0.1979 0.062477 0.033837 0.22025 0.21483 0.21418 0.21197 0.21265 0.21041 0.2157 0.2308 0.23395 0.22294 0.20613 0.20086 0.20064 0.20468 0.052871 0.02686 0.21845 0.2221 0.21946 0.21223 0.20763 0.21004 0.2101 0.23351 0.21979 0.21473 0.20729 0.19794 0.21082 0.21592 0.054946 0.029904 0.20876 0.2101 0.20896 0.20975 0.21393 0.2196 0.22889 0.23449 0.213 0.20357 0.20799 0.20664 0.20588 0.22843 0.059062 0.031716 0.21014 0.20781 0.21416 0.21208 0.21317 0.22075 0.2219 0.23186 0.222 0.21154 0.20855 0.21419 0.20733 0.20454 0.05348 0.029387 0.22785 0.22126 0.21437 0.2145 0.20907 0.20446 0.2085 0.22752 0.209 0.20279 0.20749 0.21468 0.21363 0.22489 0.051718 0.027788 0.22001 0.21493 0.20825 0.19971 0.20594 0.2234 0.22776 0.22709 0.20753 0.20361 0.21024 0.20836 0.21118 0.23198 0 0.0090726 0.96468 0.026161 8.986e-05 0 0.60524 0.38424 0.010306 0.00020668 0.91442 0.069693 0.014157 0.0017302 0 1
"S01_I001_F044.tif" 0.17133 0.16742 0.16463 0.16458 0.16463 0.16741 0.38429 0.52992 0.49822 0.34158 0.42808 0.43375 0.083327 0.068324 0.066411 0.075681 0.064721 0.072684 0 0.33933 0.037881 0.0014329 0.01637 0.039443 0.51121 0.00041075 0.59381 0.078224 0.041356 0.054359 0.044621 0.034227 0.029068 0.0303 0.02143 0.021218 0.022689 0.017023 0.018028 0.016876 0.016098 0.015891 0.014879 0.012832 0.012533 0.012836 0.012724 0.011099 0.011505 0.011633 0.010507 0.0091947 0.0082078 0.0075886 0.0070685 0.0065136 0.0057373 0.0060594 0.0052807 0.0054076 0.0045574 0.0044587 0.0047226 0.0039193 0.0041112 0.037876 0.032773 0.031811 0.035935 0.037106 0.035136 0.034422 0.036161 0.036277 0.039042 0.038667 0.041919 0.043837 0.043079 0.044156 0.044539 0.041767 0.041171 0.041626 0.042842 0.040825 0.040505 0.041276 0.041835 0.037215 0.036953 0.035974 0.03553 0.031932 0.029561 0.032715 0.030895 0.029628 0.027943 0.027835 0.026238 0.026934 0.026982 0.027816 0.028416 0.05586 0.11474 0.22701 0.22702 0.45405 0.28439 0.48583 0 0 1.6996e-05 0.013042 0.81823 0.16457 0.0040097 0.00013314 0 0 2.8327e-06 0.0016585 0.063879 0.86268 0.064076 0.0064571 0.0012336 1.6996e-05 0 0 0.97102 0.013386 0.009804 0.0033256 0.001718 0.00073084 1.2747e-05 0 0 0 0.0012365 0.0019063 0.0023185 0.012417 0.15977 0.43176 0.26709 0.081972 0.033953 0.0075738 0.0025761 0.0028337 0.060848 0.2572 0.36117 0.15488 0.088464 0.048328 0.017466 0.0062342 0.61812 0.073883 0.078417 0.06023 0.044567 0.03926 0.036014 0.022103 0.015508 0.011902 0.029749 0.017421 0.10675 0.078607 0.0055017 0.0049817 0.0045437 0.024197 0.054415 0.097662 0.14753 0.18777 0.31735 0.15605 0.011003 0.019242 0.043932 0.061641 0.15005 0.087863 0.13316 0.25114 0.20299 0.038977 0.98284 0.0084579 0.0035583 0.001396 0.00057481 0.00049269 0.00032846 0.0015054 0.00068429 0.00016423 0.057154 0.036117 0.076538 0.068693 0.056328 0.040747 0.22088 0.2121 0.21173 0.21046 0.20943 0.21529 0.2201 0.24397 0.21332 0.19842 0.18921 0.1974 0.21716 0.24053 0.050689 0.034527 0.2288 0.2175 0.21144 0.20683 0.20876 0.21041 0.21625 0.23521 0.21194 0.20285 0.19718 0.19911 0.21364 0.24008 0.051898 0.035345 0.21683 0.20866 0.20701 0.20968 0.21139 0.21639 0.23004 0.24259 0.21668 0.21089 0.20345 0.20357 0.20783 0.21499 0.054026 0.036214 0.21773 0.2121 0.2088 0.21054 0.21623 0.21458 0.22003 0.2472 0.21965 0.21503 0.20325 0.20051 0.2008 0.21356 0.051376 0.035063 0.22737 0.21986 0.21393 0.20785 0.20337 0.20754 0.22007 0.23712 0.21241 0.21034 0.20842 0.20687 0.20547 0.21938 0.059573 0.041882 0.20677 0.19757 0.20035 0.20219 0.21171 0.23169 0.24971 0.22354 0.21413 0.20801 0.21048 0.21161 0.21189 0.22034 0.073652 0.046674 0.20749 0.20723 0.21373 0.21332 0.21564 0.21931 0.22327 0.17737 0.1805 0.19126 0.20557 0.22347 0.24581 0.27602 0.064659 0.04708 0.24762 0.23202 0.21946 0.20536 0.19916 0.19785 0.19854 0.1797 0.17782 0.17549 0.18918 0.21535 0.24437 0.31809 0.054455 0.036924 0.23294 0.21765 0.20754 0.20632 0.20752 0.20904 0.21898 0.21469 0.20336 0.19853 0.20141 0.20826 0.22206 0.25169 0.057919 0.037562 0.218 0.21021 0.2077 0.21006 0.21184 0.21768 0.22452 0.2092 0.20121 0.20233 0.2108 0.21647 0.22235 0.23764 0.052491 0.036904 0.23206 0.21978 0.20978 0.20061 0.20046 0.21254 0.22476 0.22648 0.21133 0.20275 0.20241 0.20778 0.21736 0.2319 0.076472 0.054845 0.16629 0.16822 0.17683 0.19551 0.2243 0.25998 0.30886 0.25023 0.23626 0.22647 0.22484 0.20948 0.18677 0.16596 0.13383 0.076494 0.17457 0.19336 0.22163 0.24423 0.24423 0.22165 0.20034 0.15042 0.20248 0.24893 0.24251 0.25114 0.23371 0.17081 0.08771 0.054211 0.30358 0.26223 0.22693 0.20072 0.18059 0.1663 0.15966 0.15974 0.17297 0.20516 0.23221 0.24429 0.24447 0.24116 0.057628 0.041259 0.24869 0.22082 0.20501 0.19769 0.20087 0.20682 0.2201 0.22494 0.2114 0.20224 0.20111 0.20546 0.21731 0.23754 0.058376 0.034962 0.22419 0.21402 0.21195 0.21229 0.21391 0.20996 0.21368 0.22347 0.22087 0.21556 0.21106 0.20618 0.2061 0.21677 0.054035 0.035015 0.22098 0.2137 0.21219 0.20697 0.20885 0.21258 0.22472 0.2208 0.21107 0.20486 0.20317 0.20807 0.22197 0.23006 0.060179 0.04211 0.20604 0.20048 0.19972 0.20282 0.21172 0.22969 0.24953 0.32019 0.23486 0.20096 0.19009 0.18498 0.18224 0.18669 0.069389 0.04481 0.21785 0.21445 0.21322 0.21151 0.21183 0.21429 0.21686 0.2954 0.25181 0.22267 0.2004 0.18859 0.17348 0.16766 0.062523 0.037982 0.24409 0.22416 0.21279 0.207 0.20424 0.20235 0.20536 0.22461 0.21199 0.21098 0.21011 0.20899 0.2112 0.22213 0.047561 0.033784 0.21855 0.20599 0.20479 0.20579 0.2139 0.21972 0.23125 0.23743 0.22148 0.20648 0.19986 0.19825 0.20839 0.2281 0.055262 0.035625 0.215 0.21101 0.21044 0.21359 0.21309 0.21465 0.22222 0.22747 0.21516 0.20621 0.20151 0.20595 0.21407 0.22962 0.053546 0.033209 0.22498 0.21815 0.21223 0.21074 0.21182 0.21116 0.21092 0.20752 0.20421 0.20072 0.20699 0.22059 0.22918 0.23082 0.04839 0.031805 0.22455 0.21416 0.2083 0.20938 0.21042 0.20991 0.22328 0.21816 0.20648 0.19729 0.20115 0.21084 0.22162 0.24447 0.049787 0.033482 0.21691 0.2088 0.20641 0.20954 0.20932 0.21901 0.23 0.24267 0.22088 0.20718 0.19961 0.20008 0.20977 0.21981 0 0.011269 0.98277 0.0059635 0 5.1193e-05 0.86912 0.12904 0.0017965 0 0.96634 0.02631 0.0073453 0 0 1
"S01_I001_F045.tif" 0.17054 0.16666 0.16493 0.16629 0.16492 0.16665 0.46557 0.54786 0.54361 0.32025 0.56175 0.58885 0.11079 0.085686 0.082939 0.083818 0.080512 0.0829 0 0.42196 0.047109 0.0022143 0.015472 0.028261 0.55284 0.00071784 0.070327 0.039545 0.032447 0.0292 0.024746 0.021085 0.02075 0.016932 0.014381 0.011716 0.010591 0.0087831 0.0085815 0.0093335 0.00814 0.0083085 0.0063515 0.0060257 0.0056787 0.0049331 0.0048584 0.004257 0.0037483 0.0037892 0.0034536 0.003243 0.0033142 0.002457 0.0025332 0.0028622 0.0022446 0.0022217 0.0019323 0.001777 0.0018806 0.0017389 0.0017042 0.0016058 0.0014437 0.024618 0.023394 0.022142 0.020205 0.019444 0.020462 0.020825 0.019175 0.019273 0.019136 0.01861 0.018564 0.018916 0.019169 0.018856 0.018564 0.018153 0.018239 0.018043 0.017936 0.01756 0.017729 0.016952 0.016379 0.016469 0.016455 0.015551 0.015586 0.015587 0.015786 0.015042 0.014513 0.016028 0.015797 0.014456 0.014833 0.013117 0.013534 0.01259 0.011467 0.063077 0.13929 0.26603 0.26683 0.53334 0.33668 0.55405 0 0 0 0.00010984 0.023923 0.65819 0.31151 0.00566 0.00052982 7.4304e-05 0 0.00010338 0.014589 0.28706 0.64449 0.048572 0.0039058 0.00095949 0.00027783 4.1998e-05 0.97012 0.01216 0.009653 0.0050397 0.0018382 0.00074304 0.00038121 6.4612e-05 0 0 0.0044766 0.0079201 0.025482 0.065771 0.3812 0.28926 0.14325 0.05854 0.012741 0.011364 0.0041322 0.0055096 0.066116 0.27789 0.33574 0.16288 0.091942 0.033402 0.012052 0.010331 0.47348 0.13292 0.11019 0.066116 0.058196 0.061295 0.039601 0.02927 0.019628 0.0092975 0.0099761 0.011953 0.11226 0.080765 0.0015219 0.00072092 0 0.021307 0.095482 0.2782 0.35878 0.18039 0.05495 0.0086511 0.024672 0.041093 0.13441 0.16437 0.2496 0.16229 0.12112 0.069689 0.024031 0.0087312 0.99079 0.004726 0.0012816 0.0013617 0.00056072 0.00064082 0.00024031 0.00032041 0 8.0103e-05 0.04401 0.020999 0.1697 0.15345 0.060059 0.035911 0.20873 0.21022 0.21245 0.21227 0.21022 0.22554 0.22057 0.21174 0.225 0.22292 0.22021 0.21152 0.18936 0.21926 0.049842 0.032593 0.22893 0.21438 0.21649 0.20357 0.19676 0.21628 0.22358 0.23376 0.20749 0.19948 0.19942 0.20331 0.20327 0.25328 0.052378 0.035732 0.20825 0.20961 0.20942 0.20057 0.21389 0.2212 0.23707 0.2085 0.19467 0.19162 0.20624 0.19972 0.21918 0.28005 0.079942 0.047151 0.1859 0.18654 0.19584 0.21233 0.22532 0.24571 0.24836 0.1916 0.19949 0.20847 0.21911 0.23008 0.2214 0.22986 0.079802 0.048204 0.24189 0.22812 0.21712 0.21026 0.20348 0.20159 0.19754 0.227 0.22279 0.20299 0.18972 0.20959 0.22485 0.22306 0.058522 0.040438 0.21603 0.20429 0.19757 0.20035 0.21214 0.23637 0.23325 0.2014 0.19715 0.20366 0.22952 0.22128 0.2158 0.23118 0.065415 0.042792 0.20638 0.1936 0.19621 0.20124 0.21521 0.22984 0.25752 0.19101 0.19353 0.22121 0.22459 0.19814 0.22447 0.24705 0.093184 0.064383 0.19605 0.20296 0.20991 0.21226 0.21456 0.22957 0.23469 0.16398 0.17926 0.19524 0.19387 0.20282 0.25822 0.30663 0.086007 0.058694 0.27131 0.24755 0.22857 0.21009 0.19795 0.17725 0.16729 0.21145 0.18973 0.19131 0.19904 0.19832 0.21787 0.29228 0.056881 0.036082 0.22601 0.21379 0.20808 0.20067 0.20675 0.2102 0.23451 0.22652 0.21301 0.21932 0.20453 0.21322 0.21169 0.21172 0.060449 0.040763 0.24922 0.23427 0.20601 0.20299 0.19791 0.20092 0.20868 0.21219 0.20043 0.19926 0.21496 0.21693 0.21892 0.2373 0.098857 0.073274 0.15114 0.15822 0.17039 0.20295 0.23952 0.27354 0.30424 0.1938 0.1923 0.19387 0.21742 0.21006 0.22785 0.26469 0.19096 0.11683 0.16762 0.19847 0.22174 0.24172 0.25595 0.22639 0.18811 0.15883 0.19844 0.23565 0.2551 0.26574 0.20916 0.17708 0.098599 0.066841 0.3239 0.26754 0.21748 0.20527 0.17748 0.15414 0.15419 0.2299 0.22698 0.22811 0.22214 0.21029 0.18527 0.19731 0.058568 0.033766 0.24916 0.22727 0.21262 0.20351 0.19926 0.20014 0.20804 0.21875 0.21259 0.21657 0.21114 0.20867 0.21833 0.21395 0.058713 0.040744 0.20872 0.19956 0.18733 0.19589 0.2139 0.23913 0.25547 0.20882 0.2002 0.19886 0.2078 0.21602 0.22248 0.24583 0.088661 0.054109 0.18927 0.19238 0.20071 0.21621 0.22364 0.23793 0.23986 0.27022 0.24547 0.21017 0.19008 0.19835 0.18819 0.19752 0.07748 0.059193 0.25397 0.24348 0.22544 0.21231 0.19399 0.18646 0.18435 0.35449 0.25983 0.20581 0.16983 0.17504 0.17681 0.15819 0.064212 0.037695 0.22522 0.23326 0.22445 0.20662 0.20378 0.20286 0.20381 0.27665 0.24567 0.21048 0.19262 0.19851 0.1969 0.17915 0.060482 0.034264 0.22376 0.21451 0.21006 0.21918 0.21516 0.20558 0.21174 0.22549 0.21922 0.20826 0.21759 0.20554 0.20845 0.21545 0.070296 0.039098 0.21286 0.20606 0.20196 0.20395 0.22351 0.23059 0.22108 0.22634 0.20807 0.22536 0.21378 0.20296 0.20453 0.21896 0.063267 0.038077 0.22531 0.22643 0.22387 0.21638 0.21379 0.19991 0.19431 0.2565 0.21691 0.22428 0.21781 0.20288 0.19038 0.19124 0.04839 0.02936 0.23828 0.21971 0.20191 0.19346 0.20779 0.218 0.22086 0.22041 0.21268 0.22595 0.20911 0.20683 0.21105 0.21397 0.055309 0.029524 0.22682 0.22464 0.21648 0.21461 0.21098 0.20384 0.20264 0.22813 0.21558 0.22416 0.20417 0.21152 0.21001 0.20643 0.057847 0.035316 0.20853 0.20279 0.20498 0.21368 0.21942 0.21228 0.23831 0.23031 0.20103 0.21289 0.20582 0.21867 0.21405 0.21723 0 0 0.78887 0.21069 0.00044559 0 0.21509 0.77655 0.0080473 0.000303 0.93968 0.050871 0.0087157 0.00073077 0 1
"S01_I001_F046.tif" 0.17136 0.16726 0.16463 0.16487 0.16462 0.16726 0.36129 0.53541 0.57036 0.38839 0.3662 0.33159 0.094786 0.067781 0.071014 0.081474 0.048839 0.046249 0 0.37087 0.045037 0.0020242 0.032712 0.029539 0.5434 0.0010019 0.070278 0.064291 0.038067 0.032047 0.038279 0.028422 0.033266 0.032234 0.022674 0.022235 0.021376 0.017428 0.019033 0.016071 0.014456 0.013752 0.010963 0.011656 0.0092168 0.008226 0.0080148 0.0071389 0.0075722 0.0067898 0.0062746 0.0058032 0.0053917 0.0049277 0.0040655 0.0042113 0.0037765 0.0036517 0.0032493 0.0028207 0.0030069 0.002704 0.0028572 0.0026996 0.0022305 0.038276 0.033141 0.030834 0.031488 0.032085 0.033091 0.032973 0.032431 0.032282 0.033869 0.035281 0.034895 0.033902 0.032422 0.03301 0.032748 0.031903 0.031215 0.032405 0.03405 0.032784 0.032407 0.03099 0.031526 0.028738 0.028811 0.029646 0.029469 0.03019 0.029079 0.028057 0.029205 0.027589 0.026586 0.026042 0.02532 0.027476 0.027026 0.026861 0.026651 0.058511 0.12169 0.27833 0.28056 0.56418 0.34705 0.56286 0 0 1.0728e-05 0.0088077 0.59091 0.38395 0.014991 0.00079566 0.00040766 0.00012337 0 7.152e-06 0.011028 0.69617 0.2754 0.015402 0.0012301 0.00032184 0.00035939 8.2248e-05 0.77173 0.20667 0.016941 0.0036189 0.00088863 0.0001484 1.788e-06 0 0 0 0.0027079 0.00095572 0.01115 0.43804 0.38961 0.076617 0.027238 0.018637 0.022619 0.012424 0.0020707 0.0079643 0.33466 0.42402 0.13364 0.028034 0.016088 0.015451 0.019592 0.018477 0.46448 0.10306 0.11309 0.10162 0.087608 0.061485 0.040777 0.016725 0.0060529 0.0050972 0.011842 0.0087612 0.16972 0.14662 0.001274 0.0036003 0.00060928 0.0045973 0.0067575 0.033788 0.10003 0.37061 0.43387 0.044865 0.0013847 0.0028249 0.0054835 0.011244 0.037222 0.094328 0.28753 0.39836 0.14235 0.019276 0.59117 0.22455 0.13609 0.03556 0.0088069 0.0016617 0.00094162 0.00072006 0.00027695 0.00022156 0.042797 0.046488 0.015068 0.00894 0.045056 0.026963 0.21635 0.20858 0.22345 0.22043 0.20597 0.20942 0.2158 0.21809 0.21363 0.20425 0.19712 0.19468 0.2214 0.25083 0.041965 0.022442 0.22623 0.22315 0.20807 0.20172 0.20409 0.21852 0.21822 0.20463 0.208 0.21021 0.20926 0.21286 0.22034 0.2347 0.040444 0.020434 0.22487 0.21436 0.21783 0.20762 0.20957 0.20972 0.21603 0.21894 0.21374 0.20001 0.20217 0.21183 0.21445 0.23885 0.043345 0.023114 0.21031 0.19257 0.20829 0.21156 0.21937 0.22422 0.23367 0.23423 0.21067 0.21453 0.21369 0.2109 0.20662 0.20937 0.044805 0.026913 0.21773 0.21127 0.20864 0.20515 0.2108 0.21283 0.23357 0.20958 0.20545 0.20932 0.20519 0.22113 0.21211 0.23722 0.054352 0.029772 0.22776 0.22034 0.21539 0.20801 0.20457 0.20906 0.21487 0.19065 0.20433 0.22177 0.22134 0.20405 0.20867 0.24919 0.052722 0.028901 0.2025 0.20826 0.21101 0.2085 0.22092 0.22034 0.22847 0.18438 0.1897 0.19452 0.21167 0.21477 0.24247 0.26249 0.048331 0.029455 0.22574 0.22039 0.21671 0.21054 0.21154 0.21166 0.2034 0.18723 0.17546 0.18364 0.18483 0.19193 0.22806 0.34885 0.044992 0.027503 0.22133 0.21753 0.20637 0.20772 0.20942 0.22254 0.21509 0.19485 0.18252 0.18777 0.19261 0.20139 0.23607 0.3048 0.044515 0.025041 0.22851 0.22362 0.20716 0.20529 0.20618 0.20662 0.22261 0.2248 0.19147 0.19557 0.20462 0.21195 0.21857 0.25302 0.059651 0.033725 0.20033 0.18927 0.20065 0.20928 0.21806 0.22748 0.25494 0.21171 0.2074 0.22576 0.22525 0.21446 0.21212 0.2033 0.10678 0.058362 0.16633 0.1761 0.20061 0.20971 0.22353 0.24364 0.28007 0.1467 0.1745 0.22085 0.24232 0.23395 0.24363 0.23804 0.14882 0.07592 0.19694 0.21089 0.23051 0.23629 0.23437 0.21023 0.18077 0.14995 0.18655 0.22176 0.25203 0.24143 0.23887 0.20942 0.086026 0.047588 0.30386 0.25396 0.22504 0.20966 0.18532 0.16845 0.15371 0.17905 0.20773 0.21994 0.23237 0.23085 0.22705 0.203 0.053258 0.032235 0.23788 0.22796 0.21792 0.21 0.20226 0.19862 0.20535 0.22878 0.21093 0.204 0.20609 0.21167 0.2153 0.22323 0.040252 0.020865 0.19481 0.1975 0.21031 0.22051 0.22071 0.22222 0.23394 0.28068 0.22876 0.21668 0.21519 0.18555 0.18853 0.18462 0.050569 0.032963 0.19171 0.19406 0.20576 0.21163 0.22503 0.23412 0.23768 0.39709 0.25338 0.20251 0.17413 0.16557 0.14835 0.15896 0.062782 0.04268 0.21717 0.23305 0.22957 0.22274 0.20965 0.19728 0.19054 0.41787 0.2633 0.20565 0.16151 0.14926 0.14578 0.15663 0.069074 0.034286 0.22245 0.21753 0.21734 0.20937 0.20444 0.21635 0.21252 0.29013 0.22788 0.20612 0.19499 0.18558 0.19717 0.19814 0.060053 0.035383 0.23798 0.21533 0.19861 0.19339 0.20975 0.2177 0.22724 0.22448 0.21096 0.22305 0.20057 0.2103 0.21504 0.21559 0.045285 0.026861 0.19209 0.20165 0.217 0.21941 0.21738 0.21329 0.23917 0.1956 0.18153 0.1963 0.21595 0.22291 0.23631 0.2514 0.054584 0.030174 0.21771 0.23373 0.23108 0.21592 0.2076 0.20123 0.19273 0.16335 0.1889 0.2101 0.21765 0.23206 0.24306 0.24487 0.048728 0.024811 0.23416 0.22697 0.21352 0.20483 0.21014 0.20189 0.20849 0.21429 0.2117 0.20352 0.21544 0.2102 0.2306 0.21425 0.044997 0.026004 0.21287 0.21858 0.20503 0.1944 0.20683 0.22127 0.24102 0.23632 0.21156 0.21453 0.19473 0.19716 0.21009 0.2356 0.054251 0.032399 0.21191 0.20806 0.2012 0.21002 0.21341 0.21965 0.23574 0.21831 0.21462 0.22585 0.21172 0.20358 0.20338 0.22253 0 0.00083325 0.98966 0.0084152 0.0010906 0 0.54183 0.45446 0.0028735 0.00083938 0.948 0.048905 0.0030971 0 0 1
"S01_I001_F047.tif" 0.17123 0.16742 0.16469 0.16456 0.16469 0.16741 0.29747 0.36277 0.36366 0.20505 0.34924 0.34215 0.070377 0.051265 0.051724 0.046118 0.049333 0.048312 0 0.37139 0.044522 0.0019782 0.092035 0.044613 0.49703 0.0013508 0.19368 0.12366 0.10241 0.090322 0.086958 0.060246 0.061315 0.045966 0.040619 0.035251 0.03225 0.030729 0.030425 0.022441 0.025268 0.022378 0.020184 0.020625 0.021273 0.019685 0.020013 0.018329 0.015576 0.014696 0.014224 0.013642 0.012906 0.010811 0.010185 0.010667 0.0085314 0.0087542 0.0077042 0.0079885 0.0078127 0.0066176 0.0065813 0.0060662 0.0057276 0.10953 0.099051 0.096675 0.095479 0.094884 0.097315 0.090334 0.086547 0.083516 0.084645 0.085662 0.08322 0.080698 0.078715 0.081994 0.082196 0.075609 0.073086 0.074351 0.06956 0.064207 0.060639 0.060056 0.059224 0.05906 0.056692 0.053788 0.053785 0.052934 0.054244 0.050583 0.049758 0.049389 0.046844 0.046269 0.046518 0.039224 0.038758 0.040267 0.039337 0.055307 0.11284 0.23843 0.23665 0.47421 0.29307 0.50573 0 0 9.4529e-06 0.0015146 0.44162 0.54026 0.012915 0.0027865 0.00081085 8.2975e-05 0 4.2013e-06 0.0031278 0.8083 0.16837 0.013346 0.0042632 0.0017614 0.00066695 0.0001628 0.92684 0.035458 0.018534 0.0087754 0.0048724 0.0026878 0.0017005 0.00073207 0.00020376 0.00019536 0.0024659 0.0023209 0.011314 0.13301 0.26472 0.25994 0.17682 0.089063 0.047578 0.012765 0.00087032 0.002611 0.027705 0.19263 0.26414 0.23354 0.14114 0.084421 0.037134 0.015811 0.16043 0.063969 0.098201 0.12518 0.14418 0.15825 0.12779 0.073397 0.021903 0.02669 0.0076631 0.0029409 0.14915 0.11869 0.0041913 0.0031606 0.0074894 0.012505 0.15927 0.28741 0.32204 0.17947 0.022949 0.0015116 0.0054968 0.011062 0.12835 0.26268 0.32129 0.20125 0.048165 0.01759 0.0028858 0.0012368 0.5988 0.23746 0.089391 0.029133 0.022468 0.012849 0.0054968 0.0026797 0.0010306 0.0006871 0.018193 0.0090327 0.020075 0.009978 0.025684 0.018652 0.21433 0.20936 0.20706 0.21587 0.21496 0.21499 0.22344 0.23792 0.2087 0.20221 0.19951 0.20408 0.21411 0.23347 0.023984 0.017033 0.22858 0.22026 0.20721 0.20668 0.20358 0.21226 0.22142 0.22826 0.2029 0.19405 0.19849 0.20429 0.22384 0.24817 0.025755 0.018175 0.20804 0.20759 0.20813 0.21251 0.21677 0.21589 0.23107 0.22409 0.21022 0.18925 0.19267 0.20268 0.21838 0.26271 0.029146 0.018702 0.21644 0.21197 0.21156 0.20872 0.21295 0.21827 0.22009 0.21429 0.20361 0.20129 0.20543 0.21247 0.22197 0.24093 0.035354 0.020278 0.21383 0.20692 0.20413 0.21133 0.21246 0.22019 0.23114 0.22908 0.21216 0.20723 0.20825 0.21386 0.21033 0.21907 0.030083 0.018824 0.20243 0.20789 0.20152 0.2075 0.21627 0.22773 0.23667 0.19295 0.2088 0.20666 0.20896 0.21424 0.22428 0.24411 0.037875 0.024488 0.20668 0.20506 0.20064 0.20555 0.2143 0.22777 0.24001 0.17679 0.18834 0.19051 0.1938 0.21569 0.24549 0.28939 0.044042 0.030056 0.20685 0.21448 0.20918 0.21138 0.21825 0.21976 0.22009 0.17408 0.17754 0.17406 0.18725 0.21197 0.24722 0.32789 0.041784 0.024952 0.23882 0.22419 0.21613 0.20935 0.20643 0.20582 0.19927 0.17062 0.17754 0.19155 0.20062 0.21087 0.24299 0.30582 0.037915 0.020626 0.23774 0.21903 0.2104 0.20869 0.20376 0.20653 0.21386 0.19701 0.19842 0.2003 0.20786 0.22104 0.2268 0.24857 0.036211 0.023942 0.19801 0.19823 0.20049 0.20582 0.21374 0.22723 0.25648 0.23358 0.2214 0.21154 0.20427 0.21142 0.2099 0.20789 0.062325 0.040379 0.15658 0.16579 0.1773 0.1949 0.2231 0.26491 0.31741 0.2027 0.21224 0.22057 0.23053 0.21784 0.21583 0.20027 0.10248 0.062992 0.17085 0.18128 0.20696 0.23884 0.24505 0.23237 0.22466 0.14952 0.17666 0.21441 0.26144 0.27034 0.23051 0.19713 0.08282 0.047273 0.28513 0.25224 0.22956 0.21253 0.19405 0.17204 0.15445 0.16623 0.18777 0.21308 0.23542 0.24233 0.23437 0.2208 0.05805 0.032523 0.26824 0.24678 0.22105 0.20002 0.1898 0.1862 0.18791 0.1781 0.18669 0.19537 0.20897 0.22899 0.24462 0.25725 0.039418 0.022412 0.2035 0.20562 0.208 0.21332 0.22055 0.22038 0.22863 0.21701 0.2069 0.19585 0.21066 0.21866 0.2243 0.22662 0.048004 0.029213 0.18572 0.19182 0.19641 0.20199 0.22 0.23939 0.26466 0.26597 0.22914 0.20482 0.1928 0.19721 0.19706 0.21301 0.068148 0.041585 0.18723 0.19671 0.20714 0.21115 0.22339 0.23328 0.2411 0.33036 0.24906 0.20809 0.17807 0.17698 0.17899 0.17845 0.071304 0.039053 0.23034 0.224 0.21507 0.20733 0.20955 0.20923 0.20448 0.28817 0.24316 0.21373 0.20285 0.19029 0.18283 0.17898 0.066616 0.033212 0.22679 0.22422 0.21615 0.21298 0.21359 0.20581 0.20047 0.23735 0.21585 0.20949 0.2107 0.21354 0.20667 0.20641 0.042846 0.023822 0.20134 0.21028 0.20831 0.21199 0.21945 0.21942 0.22922 0.19927 0.20136 0.21134 0.21772 0.22104 0.21958 0.2297 0.046983 0.025717 0.21981 0.21337 0.21247 0.21062 0.2101 0.21556 0.21809 0.22699 0.21942 0.21445 0.21708 0.20422 0.20272 0.21511 0.049602 0.02782 0.21174 0.21041 0.20837 0.21133 0.2123 0.21911 0.22675 0.22825 0.23038 0.22021 0.20616 0.2046 0.20628 0.20412 0.052056 0.027979 0.21118 0.20974 0.211 0.21087 0.21224 0.21682 0.22816 0.23468 0.23206 0.21584 0.204 0.19985 0.20683 0.20674 0.056233 0.02978 0.20624 0.2123 0.20959 0.212 0.21479 0.21954 0.22555 0.2289 0.22345 0.22363 0.20437 0.20422 0.20766 0.20777 0 2.5908e-05 0.97385 0.025628 0.00049715 0 0.58562 0.40002 0.01368 0.00068621 0.88349 0.089184 0.021248 0.0054827 0.00059798 1
"S01_I001_F048.tif" 0.17005 0.16714 0.16519 0.16528 0.16519 0.16714 0.24963 0.30075 0.36916 0.25508 0.32946 0.32973 0.067612 0.049496 0.055853 0.059346 0.050616 0.056059 0 0.37074 0.052681 0.0027676 0.15259 0.040902 0.51242 0.13395 0.23417 0.14081 0.11442 0.096015 0.091031 0.10481 0.092509 0.067919 0.05966 0.05804 0.047706 0.040786 0.0356 0.034905 0.03495 0.035537 0.032523 0.02975 0.025882 0.02786 0.02942 0.025472 0.024485 0.024789 0.021718 0.019701 0.018025 0.015106 0.015217 0.01577 0.013466 0.014352 0.013809 0.012796 0.012063 0.013229 0.012655 0.011417 0.011465 0.87594 0.87978 0.87324 0.87555 0.88545 0.87772 0.8779 0.87999 0.8808 0.87501 0.87478 0.86776 0.86459 0.86561 0.85625 0.85332 0.84737 0.84728 0.84621 0.84338 0.83843 0.83591 0.82836 0.83224 0.82938 0.82898 0.80949 0.80905 0.80964 0.80699 0.80863 0.81028 0.81089 0.80902 0.80792 0.80451 0.7981 0.79883 0.79556 0.79477 0.057613 0.11905 0.23471 0.23365 0.4679 0.29322 0.49017 0 3.9165e-06 1.7233e-05 0.0014875 0.50009 0.47555 0.017073 0.0039204 0.0013982 0.00045902 0 4.6998e-06 0.0042941 0.81422 0.15268 0.018079 0.0062093 0.0026437 0.0012133 0.00066268 0.9071 0.042259 0.023527 0.011726 0.0070819 0.0039361 0.0023969 0.0011139 0.00058278 0.00027729 0.0025376 0.0032208 0.0035136 0.04187 0.18017 0.29904 0.22233 0.12659 0.067246 0.053484 0.0011712 0.0045872 0.0020496 0.075249 0.21472 0.24595 0.18388 0.11546 0.076713 0.080226 0.14581 0.059731 0.086961 0.11234 0.15674 0.14308 0.12171 0.088132 0.043822 0.041675 0.0084354 0.0030549 0.12032 0.09948 0.00024506 0.0014431 0.0020966 0.001552 0.036105 0.16525 0.42169 0.29448 0.071856 0.0052824 0.0024234 0.028536 0.08332 0.27063 0.3436 0.18289 0.066819 0.016637 0.004765 0.0003812 0.6823 0.21072 0.055601 0.02889 0.013968 0.0049556 0.0014431 0.0010891 0.00073517 0.00029952 0.03352 0.0079897 0.019251 0.0074414 0.060333 0.03562 0.22958 0.21285 0.21168 0.21099 0.20943 0.20893 0.21654 0.21341 0.2113 0.2047 0.20735 0.20521 0.22108 0.23696 0.059113 0.034959 0.22416 0.21924 0.21134 0.20917 0.21055 0.21059 0.21496 0.21509 0.21305 0.20434 0.20765 0.20853 0.21906 0.23229 0.063336 0.037379 0.21131 0.21213 0.21132 0.20667 0.21513 0.2201 0.22334 0.2123 0.21798 0.19998 0.20154 0.21002 0.21756 0.24062 0.069508 0.039203 0.21128 0.20651 0.20873 0.21137 0.21498 0.22077 0.22635 0.21263 0.21198 0.20371 0.2059 0.21383 0.22063 0.23133 0.073135 0.040726 0.21552 0.21003 0.20819 0.21231 0.21406 0.21494 0.22495 0.22105 0.20891 0.20244 0.20765 0.21186 0.21813 0.22996 0.073736 0.040241 0.20833 0.20612 0.20817 0.20916 0.21362 0.21978 0.23481 0.19749 0.20139 0.20425 0.21657 0.21768 0.22328 0.23933 0.086867 0.049318 0.20322 0.21043 0.21027 0.20894 0.21334 0.22265 0.23115 0.16957 0.18099 0.1925 0.19921 0.22489 0.24969 0.28315 0.093619 0.055512 0.21217 0.21063 0.21209 0.21232 0.21259 0.21661 0.22358 0.16858 0.17185 0.17648 0.18827 0.22156 0.25645 0.31681 0.096923 0.053305 0.23155 0.22437 0.21721 0.21043 0.20822 0.2072 0.20102 0.1739 0.18231 0.19111 0.20195 0.21398 0.24129 0.29547 0.08742 0.045691 0.22091 0.21772 0.21271 0.20909 0.20775 0.21239 0.21943 0.19996 0.19839 0.20369 0.20912 0.21348 0.22651 0.24884 0.074718 0.042382 0.21156 0.19926 0.20187 0.21004 0.21471 0.22072 0.24184 0.24281 0.22949 0.21437 0.20399 0.2049 0.20353 0.20091 0.10656 0.064854 0.17316 0.1759 0.18492 0.20127 0.21618 0.24692 0.30165 0.22949 0.22738 0.22159 0.21649 0.20572 0.20021 0.19913 0.16351 0.097318 0.17152 0.18459 0.20756 0.24425 0.24706 0.22889 0.21613 0.16426 0.1891 0.22181 0.26868 0.25988 0.21204 0.18423 0.13375 0.071714 0.27015 0.24247 0.22535 0.21031 0.19728 0.18072 0.17372 0.19269 0.20407 0.21578 0.22791 0.22783 0.2243 0.20742 0.10505 0.055856 0.25712 0.23095 0.21024 0.20221 0.19876 0.19979 0.20094 0.20263 0.1978 0.20017 0.20698 0.22671 0.23218 0.23351 0.060753 0.036669 0.21766 0.20508 0.20485 0.20949 0.21503 0.21612 0.23177 0.23478 0.22354 0.20684 0.20482 0.21007 0.20899 0.21096 0.074165 0.046351 0.1972 0.19958 0.20195 0.20237 0.21549 0.22932 0.25408 0.27899 0.23387 0.20722 0.19796 0.19751 0.18797 0.19649 0.094257 0.059066 0.20563 0.20751 0.20869 0.21086 0.2157 0.22229 0.22932 0.33449 0.25019 0.20982 0.18751 0.17528 0.17099 0.17172 0.098712 0.054824 0.22604 0.2214 0.21274 0.2114 0.20944 0.20741 0.21158 0.29661 0.24251 0.21979 0.19649 0.18793 0.18198 0.17469 0.096892 0.049808 0.22205 0.21611 0.21054 0.2102 0.21581 0.21118 0.21411 0.25637 0.22453 0.21752 0.20918 0.20064 0.19476 0.19701 0.056378 0.033462 0.21829 0.20703 0.20499 0.21044 0.2144 0.21583 0.22901 0.22593 0.20474 0.20324 0.20414 0.21283 0.2181 0.23101 0.065013 0.037006 0.21297 0.21166 0.20882 0.21074 0.2127 0.21932 0.2238 0.23236 0.21403 0.20387 0.20134 0.20559 0.21212 0.2307 0.068344 0.039767 0.21216 0.20634 0.20692 0.20983 0.21526 0.22328 0.2262 0.22923 0.21262 0.20805 0.20285 0.20196 0.21431 0.23099 0.074229 0.040204 0.21304 0.21326 0.2103 0.21043 0.21303 0.2157 0.22423 0.21829 0.21574 0.21141 0.20188 0.20817 0.21647 0.22804 0.081255 0.044072 0.20483 0.20804 0.20871 0.20904 0.2149 0.22518 0.2293 0.22595 0.2127 0.20697 0.19822 0.20631 0.22155 0.2283 0 4.628e-06 0.95301 0.046119 0.00086291 0 0.55511 0.42186 0.021788 0.0012462 0.83526 0.12358 0.0351 0.0054522 0.00060248 1
"S01_I001_F049.tif" 0.16872 0.16657 0.16574 0.16666 0.16574 0.16657 0.33682 0.47978 0.51216 0.38772 0.46692 0.46875 0.076555 0.06578 0.066077 0.07853 0.060572 0.067254 0 0.36787 0.040916 0.0016713 0.02321 0.032689 0.52806 0.093101 0.077157 0.080272 0.076031 0.052689 0.052016 0.038654 0.036493 0.030564 0.028724 0.027688 0.028998 0.026424 0.021456 0.023911 0.020016 0.019823 0.021726 0.021069 0.020126 0.019666 0.014264 0.015663 0.015112 0.013455 0.012748 0.011746 0.01207 0.01128 0.011577 0.0096083 0.0096715 0.0086375 0.0090398 0.0089219 0.0086204 0.0075335 0.0070342 0.0066446 0.0064996 0.56534 0.56648 0.56543 0.56244 0.56508 0.56315 0.56194 0.55775 0.55827 0.55871 0.55917 0.55866 0.5584 0.55784 0.55608 0.5557 0.55543 0.55537 0.55663 0.55871 0.55961 0.55907 0.5604 0.5593 0.55989 0.5606 0.55911 0.55833 0.55778 0.55646 0.55488 0.5568 0.55666 0.55427 0.55239 0.55272 0.55005 0.55171 0.55401 0.55114 0.062339 0.14172 0.285 0.27256 0.55393 0.35147 0.55843 0 0 0.00011854 0.0025317 0.52683 0.45947 0.010814 0.00022253 5.5913e-06 0 0 0.00012301 0.0090087 0.72966 0.24649 0.012702 0.001986 2.6838e-05 0 0 0.92705 0.046804 0.018479 0.0046922 0.00191 0.0010523 1.1183e-05 0 0 0 5.1592e-05 0.0010834 0.0054171 0.00041273 0.0060362 0.22143 0.47542 0.23479 0.048702 0.0066553 0.00025796 0.0036114 0.0029407 0.018676 0.27039 0.34721 0.20219 0.089099 0.05412 0.011505 0.45483 0.09271 0.10432 0.10514 0.080689 0.050353 0.03178 0.030181 0.032812 0.01718 0.023666 0.018451 0.059521 0.048644 0.0036994 0.0042835 0.0050948 0.0064901 0.010319 0.03297 0.23001 0.47011 0.21125 0.025766 0.0022715 0.0048027 0.007561 0.013402 0.17076 0.49792 0.20856 0.085215 0.0091511 0.00035696 0.95502 0.019892 0.011131 0.0060358 0.0032775 0.0020444 0.0015576 0.00074637 0.0001947 9.7352e-05 0.037044 0.026726 0.050229 0.044171 0.058925 0.035993 0.21148 0.20811 0.20852 0.21182 0.2144 0.21841 0.22726 0.21281 0.20177 0.20472 0.20696 0.21485 0.22269 0.23621 0.060655 0.036298 0.22211 0.21511 0.21462 0.21166 0.21186 0.21128 0.21337 0.21749 0.20671 0.20873 0.20896 0.2099 0.21674 0.23147 0.055824 0.03321 0.22345 0.21472 0.20862 0.20863 0.21231 0.21506 0.21721 0.22774 0.21578 0.2091 0.20272 0.20909 0.21343 0.22214 0.055349 0.033388 0.21709 0.20961 0.20809 0.20804 0.21497 0.21876 0.22344 0.22318 0.20938 0.20923 0.20958 0.20999 0.21534 0.2233 0.05628 0.033719 0.22261 0.21656 0.2124 0.21132 0.21131 0.21075 0.21505 0.22344 0.21034 0.2063 0.20807 0.20929 0.21513 0.22742 0.065198 0.04027 0.21196 0.207 0.20739 0.20811 0.21207 0.22014 0.23334 0.2147 0.2066 0.20401 0.20835 0.21432 0.22188 0.23014 0.073612 0.045767 0.20976 0.21049 0.21373 0.21208 0.21404 0.21686 0.22306 0.20339 0.19712 0.19524 0.20191 0.21464 0.23441 0.25328 0.068331 0.044665 0.23183 0.22229 0.21522 0.20984 0.20458 0.20655 0.20969 0.18854 0.18639 0.18894 0.19884 0.21436 0.2387 0.28423 0.061836 0.037445 0.22771 0.21824 0.21106 0.2077 0.20799 0.21145 0.21586 0.20514 0.19873 0.19886 0.20566 0.21533 0.22809 0.24818 0.061038 0.036212 0.21672 0.21229 0.21228 0.21076 0.21282 0.21425 0.22088 0.21331 0.21154 0.20982 0.20729 0.2127 0.21748 0.22786 0.066274 0.041069 0.22588 0.2168 0.20841 0.205 0.20754 0.21379 0.22258 0.21772 0.21287 0.21697 0.21084 0.20901 0.21352 0.21908 0.082845 0.053856 0.18713 0.19058 0.1937 0.20065 0.21794 0.23995 0.27005 0.21466 0.21792 0.21534 0.21968 0.21959 0.21195 0.20087 0.12391 0.070809 0.18498 0.19583 0.21698 0.24574 0.24368 0.21661 0.19618 0.16033 0.1968 0.24022 0.2485 0.25111 0.22739 0.17566 0.086304 0.052912 0.27587 0.2456 0.22118 0.2048 0.19165 0.1817 0.1792 0.18864 0.19742 0.21678 0.22495 0.22541 0.22495 0.22185 0.067017 0.04307 0.23711 0.21905 0.21072 0.20455 0.20354 0.20735 0.21768 0.21119 0.20892 0.20684 0.20687 0.21285 0.21969 0.23363 0.067345 0.038499 0.21415 0.21058 0.21261 0.21379 0.21415 0.21354 0.2212 0.22165 0.21318 0.21016 0.2069 0.20875 0.21512 0.22424 0.067573 0.038751 0.22133 0.21593 0.2123 0.21043 0.20789 0.21099 0.22114 0.22552 0.21551 0.20962 0.20342 0.20624 0.21849 0.2212 0.070713 0.044703 0.21366 0.21021 0.20935 0.20967 0.21177 0.21809 0.22726 0.27238 0.22532 0.20577 0.19955 0.19453 0.19768 0.20476 0.075843 0.045749 0.21832 0.21233 0.20938 0.21091 0.21096 0.21496 0.22314 0.25138 0.23553 0.22162 0.20781 0.1948 0.19232 0.19655 0.070819 0.041109 0.23356 0.21786 0.21299 0.21047 0.20652 0.20702 0.21158 0.22199 0.21144 0.20572 0.20994 0.21179 0.21628 0.22283 0.065788 0.03969 0.21798 0.21292 0.20998 0.21189 0.21488 0.21313 0.21923 0.23002 0.21722 0.2076 0.2059 0.20728 0.21268 0.2193 0.064228 0.036889 0.21953 0.21335 0.21267 0.21089 0.21088 0.21183 0.22085 0.22336 0.21392 0.20678 0.2097 0.20882 0.21311 0.22431 0.065114 0.03873 0.22036 0.21671 0.21346 0.2144 0.21301 0.21003 0.21203 0.22173 0.2119 0.20693 0.20645 0.21205 0.21957 0.22136 0.063784 0.03839 0.22004 0.21412 0.21099 0.21086 0.21178 0.21302 0.21918 0.2215 0.20982 0.20396 0.20615 0.2119 0.21551 0.23115 0.065032 0.039724 0.21461 0.20758 0.20802 0.21305 0.21499 0.21821 0.22353 0.23406 0.21485 0.2073 0.20377 0.20778 0.21172 0.22051 0 0.0021291 0.99056 0.0073084 0 0 0.56132 0.4357 0.002981 0 0.94922 0.04227 0.0085147 0 0 1
"S01_I001_F050.tif" 0.16983 0.167 0.16529 0.16562 0.16528 0.16699 0.30318 0.4385 0.53856 0.42302 0.56657 0.55393 0.072977 0.058079 0.060783 0.07079 0.063065 0.070679 0 0.36898 0.044872 0.0020094 0.027421 0.030839 0.5413 0.0015216 0.097126 0.061877 0.068053 0.067297 0.051111 0.042743 0.038799 0.040963 0.039475 0.027859 0.030297 0.028036 0.029758 0.028583 0.024531 0.023461 0.022711 0.020068 0.020163 0.02002 0.015096 0.014758 0.014366 0.01385 0.012484 0.013101 0.011364 0.012465 0.009797 0.010482 0.0090721 0.0080537 0.0078349 0.0075044 0.0077761 0.0069807 0.0064416 0.0063036 0.0054038 0.052051 0.044855 0.046926 0.048059 0.049719 0.048344 0.045783 0.046627 0.047081 0.047345 0.046794 0.046805 0.04837 0.047405 0.04662 0.045374 0.04572 0.044303 0.043705 0.044622 0.043327 0.042208 0.03889 0.038003 0.039982 0.039821 0.047137 0.047534 0.046665 0.043862 0.043985 0.040187 0.042695 0.041536 0.041934 0.039612 0.040021 0.039765 0.0398 0.037371 0.06021 0.12792 0.27634 0.2936 0.58411 0.37505 0.58106 0 0 8.2358e-06 0.0096287 0.63614 0.33806 0.015427 0.00065269 6.8975e-05 9.2653e-06 0 2.0589e-06 0.012318 0.71556 0.25433 0.01562 0.0020157 0.00015339 2.0589e-06 0 0.76712 0.20915 0.01914 0.0032449 0.0011654 0.0001781 0 0 0 0 0.0028195 0.00079681 0.006681 0.22182 0.5612 0.16022 0.038737 0.003555 0.002513 0.0016549 0.0017775 0.0012872 0.0088262 0.24781 0.39644 0.20582 0.083665 0.040208 0.012259 0.0019001 0.48177 0.11615 0.10205 0.10162 0.072081 0.049648 0.034569 0.024027 0.015507 0.0025743 0.017985 0.011015 0.13928 0.13898 0.0013183 0.0024125 0.0015029 0.00079099 0.0061566 0.050083 0.22901 0.60166 0.10021 0.0068685 0.0010415 0.0020038 0.0020434 0.011509 0.057914 0.19015 0.56859 0.14952 0.016097 0.0011206 0.55532 0.16147 0.18068 0.065507 0.023176 0.0072508 0.0041132 0.0017402 0.00067234 7.9099e-05 0.11129 0.069901 0.0074879 0.0030884 0.032745 0.017509 0.21904 0.21572 0.21947 0.20935 0.21633 0.2101 0.21 0.24825 0.22 0.20903 0.20599 0.20173 0.20932 0.20569 0.032579 0.015633 0.2067 0.20837 0.20703 0.21744 0.2161 0.22313 0.22123 0.21519 0.21233 0.21541 0.21006 0.21595 0.21248 0.21857 0.031755 0.015632 0.22119 0.22422 0.22143 0.20988 0.2075 0.2085 0.20728 0.2291 0.21163 0.21359 0.21318 0.20316 0.20926 0.22008 0.031542 0.016494 0.211 0.21134 0.21485 0.20809 0.21502 0.21812 0.22157 0.25089 0.21898 0.20759 0.1987 0.1966 0.20674 0.22049 0.031562 0.017063 0.22626 0.21804 0.2221 0.21111 0.20598 0.20944 0.20706 0.25033 0.22947 0.21432 0.19933 0.1971 0.19926 0.21019 0.03717 0.020371 0.20876 0.20571 0.20824 0.2079 0.20977 0.22115 0.23847 0.18658 0.18948 0.19227 0.20599 0.21721 0.23402 0.27445 0.04085 0.024931 0.20226 0.20877 0.21333 0.21557 0.21625 0.22075 0.22307 0.18126 0.17758 0.182 0.20336 0.19698 0.23246 0.32636 0.041372 0.026429 0.22669 0.22379 0.21199 0.20964 0.20523 0.2107 0.21195 0.18128 0.1753 0.17351 0.20812 0.21215 0.22481 0.32483 0.038461 0.023057 0.23699 0.22637 0.21508 0.2105 0.20963 0.20122 0.20021 0.19568 0.19399 0.19838 0.1981 0.21344 0.22668 0.27374 0.032295 0.015946 0.22287 0.22166 0.21223 0.21105 0.21005 0.20943 0.2127 0.20502 0.20176 0.20388 0.20822 0.21548 0.22795 0.23769 0.061707 0.033498 0.19134 0.1888 0.18948 0.19423 0.2132 0.24561 0.27735 0.17863 0.19597 0.21224 0.23122 0.23655 0.23182 0.21356 0.1193 0.062044 0.15509 0.1705 0.19271 0.21034 0.23315 0.25895 0.27927 0.14231 0.17476 0.20336 0.25275 0.25389 0.23416 0.23877 0.16068 0.077425 0.20509 0.21049 0.2263 0.24098 0.23293 0.20712 0.1771 0.12658 0.21495 0.23871 0.23208 0.24337 0.24149 0.20282 0.088169 0.04631 0.30944 0.26944 0.237 0.19946 0.17246 0.15953 0.15267 0.15278 0.20088 0.23216 0.23239 0.22263 0.23049 0.22867 0.048508 0.026311 0.25753 0.22262 0.21239 0.20495 0.19661 0.19766 0.20824 0.18392 0.19585 0.201 0.22111 0.23219 0.23259 0.23334 0.045756 0.023494 0.19824 0.19216 0.20146 0.20608 0.21757 0.23244 0.25204 0.26383 0.2401 0.22273 0.20541 0.19729 0.18638 0.18426 0.059037 0.036363 0.19035 0.20219 0.20908 0.22038 0.22205 0.22495 0.231 0.38933 0.26526 0.20555 0.18239 0.17098 0.14979 0.13669 0.055161 0.036395 0.23439 0.22682 0.21993 0.21224 0.20915 0.204 0.19347 0.45383 0.26553 0.18978 0.15859 0.15149 0.14104 0.13973 0.041163 0.025982 0.25262 0.23635 0.22346 0.21401 0.19845 0.18927 0.18583 0.38363 0.27706 0.19832 0.16984 0.16289 0.15876 0.14951 0.034895 0.020826 0.2216 0.21441 0.2146 0.20329 0.20686 0.21627 0.22297 0.29528 0.26751 0.22017 0.18291 0.18297 0.17264 0.17853 0.033934 0.017429 0.20866 0.21077 0.21285 0.20884 0.21206 0.22225 0.22458 0.23825 0.21302 0.21404 0.20278 0.20294 0.20596 0.22301 0.036614 0.019623 0.21056 0.2161 0.2161 0.21142 0.21178 0.21326 0.22079 0.23299 0.23689 0.21214 0.20094 0.20135 0.20523 0.21047 0.033495 0.01701 0.22633 0.21854 0.21679 0.21604 0.21182 0.20368 0.20681 0.23723 0.23231 0.20926 0.2095 0.20738 0.19755 0.20677 0.029852 0.01404 0.2333 0.22175 0.20671 0.20986 0.21045 0.21022 0.20772 0.21243 0.21112 0.21711 0.21347 0.21071 0.21297 0.22219 0.028594 0.01433 0.21864 0.21292 0.21218 0.21076 0.21645 0.21874 0.21032 0.21086 0.20426 0.20346 0.20689 0.21026 0.22033 0.24393 0 0 0.99079 0.0091154 9.803e-05 0 0.61268 0.3856 0.0017155 0 0.9519 0.047291 0.00081283 0 0 1
"S01_I001_F051.tif" 0.17095 0.16727 0.1648 0.16491 0.1648 0.16727 0.36571 0.61756 0.62522 0.38018 0.49242 0.44282 0.081004 0.073438 0.075339 0.075455 0.062271 0.059804 0 0.34402 0.033741 0.0011372 0.0091094 0.04297 0.49753 0.069505 0.092951 0.053685 0.046211 0.036182 0.032463 0.031681 0.021679 0.025599 0.024076 0.019893 0.019318 0.017432 0.014425 0.014455 0.01347 0.010991 0.011484 0.011218 0.010281 0.0090412 0.0078928 0.0078084 0.0081626 0.0073849 0.0066322 0.0056865 0.0058982 0.0049869 0.0047646 0.004776 0.004447 0.0039554 0.0041059 0.0031828 0.0034443 0.0029809 0.0027193 0.0024906 0.0023461 0.43886 0.43434 0.43331 0.43442 0.4325 0.43362 0.43357 0.43023 0.43124 0.42868 0.42977 0.42797 0.42662 0.42138 0.42152 0.42182 0.42319 0.42318 0.42338 0.4226 0.42074 0.42029 0.41818 0.42066 0.41961 0.41917 0.41245 0.41255 0.41168 0.41019 0.41015 0.4107 0.41003 0.40938 0.40935 0.41039 0.41128 0.41012 0.40939 0.40857 0.057257 0.11858 0.2411 0.24345 0.48579 0.30277 0.50869 0 0 1.4003e-05 0.0080489 0.76594 0.22179 0.0039895 0.00021845 0 0 0 0.00027866 0.046742 0.88895 0.059152 0.0042765 0.00056992 3.3607e-05 0 0 0.97058 0.018145 0.0089717 0.0020724 0.00022965 2.8006e-06 0 0 0 0 0.00033687 0.00033687 0.0010106 0.0021054 0.075627 0.43675 0.35186 0.096429 0.023244 0.012296 0.00033687 0.0013475 0.0064848 0.17787 0.46539 0.22781 0.072596 0.032087 0.010696 0.0053899 0.57495 0.079333 0.082702 0.078491 0.07108 0.052131 0.034866 0.01558 0.0083375 0.0025265 0.018413 0.0089619 0.15514 0.13583 0.0032346 0.0035437 0.0014422 0.0043266 0.025383 0.11663 0.12953 0.27124 0.41059 0.034077 0.001813 0.0061602 0.011682 0.038466 0.11917 0.083565 0.17848 0.31759 0.2302 0.012877 0.97995 0.0094567 0.0052331 0.0025754 0.0011744 0.00080351 0.00043266 0.00020603 8.2411e-05 8.2411e-05 0.079061 0.036408 0.075563 0.051811 0.052694 0.031149 0.213 0.20468 0.21397 0.21497 0.21159 0.21497 0.22682 0.20375 0.19546 0.19729 0.20861 0.2192 0.23895 0.23674 0.055996 0.034096 0.2206 0.21186 0.21182 0.21262 0.21484 0.21008 0.21818 0.21455 0.21686 0.21057 0.20951 0.20857 0.21167 0.22827 0.052269 0.033574 0.21725 0.20742 0.20534 0.20314 0.21708 0.2193 0.23046 0.22463 0.23138 0.20953 0.19648 0.19546 0.2135 0.22902 0.059162 0.042531 0.20554 0.20421 0.20696 0.2038 0.21298 0.22947 0.23705 0.22146 0.22212 0.21657 0.19977 0.20191 0.2091 0.22907 0.064972 0.045591 0.21921 0.21207 0.21526 0.21049 0.21287 0.21375 0.21635 0.24164 0.2327 0.21246 0.2024 0.20628 0.20175 0.20277 0.058976 0.032971 0.19721 0.20634 0.21131 0.21577 0.21283 0.22162 0.23492 0.21248 0.20214 0.20549 0.20332 0.20675 0.22033 0.2495 0.071214 0.048637 0.20373 0.20601 0.20429 0.20989 0.21838 0.22836 0.22934 0.18962 0.19161 0.19273 0.18279 0.20352 0.24695 0.29277 0.07143 0.055253 0.21254 0.2109 0.21053 0.21069 0.21438 0.21845 0.22251 0.15965 0.16541 0.17182 0.18491 0.21262 0.24883 0.35675 0.061839 0.04342 0.24888 0.2332 0.21725 0.20865 0.20205 0.19858 0.19138 0.18483 0.18783 0.19528 0.1977 0.1964 0.22079 0.31717 0.047284 0.03131 0.24122 0.2284 0.21708 0.20703 0.20449 0.19524 0.20654 0.22382 0.21064 0.19975 0.19747 0.21227 0.21579 0.24026 0.060194 0.042484 0.18584 0.19139 0.19315 0.20522 0.21775 0.23728 0.26938 0.24997 0.22967 0.21515 0.21829 0.20594 0.1969 0.18408 0.1228 0.08747 0.16582 0.18048 0.18429 0.19813 0.2186 0.25795 0.29473 0.19959 0.21297 0.22966 0.24095 0.22261 0.21475 0.17948 0.19727 0.12363 0.17412 0.1847 0.21323 0.25492 0.24907 0.21891 0.20505 0.1525 0.19134 0.2386 0.26227 0.27101 0.23169 0.15259 0.13309 0.077933 0.30343 0.26779 0.23246 0.2033 0.18284 0.16242 0.14776 0.18276 0.21942 0.23681 0.23196 0.22496 0.21572 0.18838 0.069809 0.043817 0.28277 0.24388 0.21818 0.19706 0.19259 0.18461 0.18092 0.19707 0.20978 0.21234 0.2115 0.22925 0.22148 0.21858 0.040156 0.026528 0.20652 0.20738 0.19788 0.20719 0.21679 0.22271 0.24153 0.23501 0.21617 0.19887 0.19979 0.20654 0.21928 0.22433 0.050942 0.037133 0.20662 0.20747 0.20354 0.20634 0.21808 0.21934 0.2386 0.27862 0.23378 0.20064 0.19463 0.19604 0.19895 0.19735 0.059128 0.048157 0.21559 0.21227 0.19785 0.20168 0.21446 0.22549 0.23267 0.36546 0.24571 0.19455 0.17609 0.17074 0.17321 0.17425 0.061969 0.042107 0.2179 0.21761 0.21446 0.21468 0.20993 0.21216 0.21327 0.33158 0.23722 0.19809 0.18752 0.18854 0.18071 0.17634 0.052734 0.033621 0.23216 0.22803 0.21696 0.21984 0.20773 0.19926 0.19602 0.26255 0.23068 0.21005 0.20565 0.20496 0.19843 0.18768 0.043599 0.029216 0.20853 0.20294 0.21036 0.21671 0.21706 0.21969 0.22472 0.21592 0.20971 0.20794 0.19789 0.21126 0.21418 0.2431 0.048535 0.032322 0.21575 0.21069 0.20343 0.21068 0.2149 0.21899 0.22556 0.21408 0.20864 0.19654 0.2013 0.20799 0.2146 0.25685 0.045191 0.031996 0.23188 0.21142 0.21085 0.20545 0.20886 0.2134 0.21814 0.2116 0.2199 0.21244 0.19855 0.21406 0.21247 0.23098 0.041654 0.027033 0.22806 0.22644 0.21718 0.21381 0.20324 0.20427 0.20701 0.24338 0.2262 0.21629 0.20636 0.20253 0.19617 0.20906 0.037945 0.022392 0.21429 0.21972 0.21711 0.20846 0.20836 0.21479 0.21727 0.22447 0.22304 0.20979 0.20666 0.21525 0.21267 0.20812 0 0.00071485 0.99609 0.0031909 0 0 0.85108 0.14849 0.00042296 0 0.96975 0.029908 0.00034145 0 0 1
"S01_I001_F052.tif" 0.17054 0.16664 0.16494 0.16631 0.16493 0.16664 0.37646 0.68509 0.66654 0.40825 0.6649 0.51078 0.10206 0.085175 0.078252 0.086941 0.083787 0.074103 0 0.34857 0.030762 0.00094543 0.0055348 0.038487 0.49453 0.00012536 0.039904 0.015816 0.018521 0.012963 0.012563 0.009661 0.010656 0.0087319 0.0089643 0.0078176 0.007971 0.0076503 0.0068777 0.0054302 0.0053093 0.0048077 0.0049236 0.0046955 0.0040359 0.0038522 0.0037804 0.0036408 0.0032681 0.0028511 0.0029517 0.0024667 0.0023064 0.0020073 0.0021663 0.0019715 0.0016211 0.0015335 0.0015119 0.001435 0.0013107 0.001321 0.0010719 0.0010506 0.0010126 0.0091552 0.0077833 0.0074401 0.0077686 0.0076495 0.0075534 0.0075658 0.0077519 0.0070817 0.0072784 0.0072232 0.0071057 0.0070695 0.0070398 0.0079736 0.0081471 0.0080946 0.0088099 0.0088167 0.0088725 0.0087026 0.0087782 0.008859 0.0080015 0.0085707 0.0084304 0.0087577 0.0090816 0.0096381 0.0099051 0.0092802 0.0090976 0.0090502 0.0080017 0.0077651 0.0086811 0.0087162 0.0084463 0.0090451 0.0082126 0.061593 0.13926 0.28631 0.27746 0.57619 0.35524 0.55956 0 0 0 0.00067387 0.72224 0.27596 0.0011252 0 0 0 0 0 0.0091132 0.87009 0.11853 0.0022695 0 0 0 0 0.9885 0.0059441 0.0049237 0.00062937 0 0 0 0 0 0 0.0050005 0.00053197 0 0.0044686 0.016598 0.36557 0.42079 0.14991 0.031706 0.0054261 0.004575 0.00095755 0.0022343 0.025322 0.38504 0.31184 0.17949 0.068624 0.016598 0.0053197 0.79413 0.03511 0.026599 0.025428 0.028407 0.024896 0.032876 0.020853 0.0068092 0.0048941 0.031608 0.025747 0.25898 0.23204 0.0044955 0.00039281 0.00013094 0.0010475 0.0049319 0.029548 0.3523 0.45954 0.12461 0.023001 0.0038844 0.0010038 0.0021823 0.011086 0.096674 0.49337 0.22831 0.099337 0.048184 0.015974 0.99258 0.0028806 0.0013966 0.00087291 0.00078561 0.00052374 0.00052374 0.00026187 8.7291e-05 8.7291e-05 0.080747 0.062301 0.1998 0.17483 0.059834 0.045268 0.21827 0.21142 0.20679 0.21504 0.21352 0.21351 0.22145 0.25598 0.20262 0.19979 0.19919 0.20153 0.21165 0.22924 0.053169 0.037097 0.23595 0.22084 0.21204 0.20628 0.20544 0.21017 0.20928 0.24536 0.22568 0.20557 0.19832 0.19678 0.20573 0.22257 0.048137 0.035084 0.22414 0.21537 0.20759 0.19939 0.20745 0.21611 0.22995 0.24757 0.21848 0.21283 0.20264 0.20508 0.20461 0.20879 0.052177 0.036986 0.21461 0.21143 0.21102 0.21187 0.211 0.21729 0.22278 0.23542 0.21995 0.21349 0.21308 0.20311 0.19876 0.21619 0.049387 0.033606 0.23197 0.22509 0.21757 0.21168 0.20374 0.20277 0.20718 0.24073 0.20604 0.21072 0.20313 0.20827 0.21224 0.21887 0.058335 0.037683 0.21977 0.20821 0.20917 0.21105 0.21049 0.21444 0.22687 0.22032 0.2107 0.2036 0.20968 0.20475 0.2115 0.23946 0.058814 0.035439 0.21891 0.2192 0.21486 0.21445 0.21241 0.20831 0.21185 0.20816 0.20052 0.19678 0.19306 0.21361 0.23146 0.25642 0.046634 0.030735 0.2427 0.22369 0.21436 0.20601 0.20479 0.20245 0.20601 0.20845 0.19338 0.18723 0.19112 0.20432 0.23011 0.2854 0.044678 0.028552 0.21854 0.20945 0.20775 0.20907 0.21262 0.21858 0.22398 0.24438 0.22231 0.20988 0.20528 0.20136 0.19995 0.21685 0.046601 0.028945 0.21786 0.22361 0.22265 0.21571 0.20741 0.2051 0.20766 0.23954 0.20914 0.20608 0.20897 0.20383 0.20781 0.22463 0.047545 0.032596 0.21748 0.20026 0.19955 0.20617 0.21089 0.22499 0.24066 0.24997 0.22758 0.20443 0.19937 0.2051 0.20326 0.21029 0.066738 0.044452 0.1891 0.18978 0.19427 0.20185 0.22097 0.24156 0.26245 0.22798 0.23018 0.22564 0.22459 0.21624 0.19689 0.17848 0.10029 0.054102 0.17775 0.1976 0.22943 0.24945 0.24231 0.21604 0.18744 0.14281 0.19214 0.24753 0.24411 0.24727 0.24435 0.18179 0.05917 0.036316 0.28596 0.24423 0.21369 0.19766 0.18991 0.18395 0.18461 0.17189 0.18982 0.21337 0.23103 0.2327 0.22746 0.23372 0.048628 0.030852 0.22173 0.21349 0.21355 0.21088 0.20829 0.21306 0.21901 0.21751 0.21291 0.21407 0.20609 0.20966 0.21638 0.22339 0.046255 0.028734 0.22754 0.2129 0.2099 0.20534 0.21016 0.2133 0.22086 0.21489 0.20991 0.20823 0.21178 0.21521 0.21385 0.22613 0.046574 0.029366 0.21908 0.21799 0.21514 0.2106 0.21046 0.2116 0.21512 0.22739 0.20823 0.20162 0.20293 0.20423 0.22033 0.23527 0.047514 0.029552 0.20982 0.20552 0.20674 0.21112 0.21476 0.22154 0.2305 0.29731 0.22029 0.19605 0.19345 0.19768 0.19411 0.20111 0.046814 0.027525 0.21666 0.21363 0.21459 0.21073 0.21334 0.21401 0.21704 0.27271 0.22611 0.21289 0.20311 0.19483 0.18516 0.20518 0.045962 0.029546 0.22373 0.21615 0.21063 0.20936 0.21067 0.21457 0.21489 0.24314 0.22382 0.20507 0.20684 0.19776 0.1984 0.22498 0.052128 0.033159 0.21368 0.20146 0.2028 0.20523 0.21879 0.22861 0.22944 0.21977 0.21256 0.20929 0.21522 0.2195 0.20742 0.21624 0.052611 0.032289 0.22482 0.22185 0.21876 0.20991 0.20728 0.20778 0.2096 0.21337 0.21109 0.20015 0.20517 0.2197 0.2211 0.22942 0.046466 0.028368 0.23009 0.22096 0.21884 0.2137 0.2058 0.20248 0.20812 0.20835 0.2069 0.20663 0.20425 0.21131 0.22808 0.23448 0.042599 0.02723 0.21958 0.2153 0.21478 0.21019 0.20797 0.21107 0.2211 0.22457 0.20644 0.20396 0.19918 0.20138 0.22643 0.23803 0.043693 0.027064 0.22149 0.21889 0.21301 0.2086 0.20789 0.21323 0.21689 0.22748 0.21274 0.20617 0.20584 0.21429 0.22033 0.21315 0 0.00017324 0.99956 0.00026789 0 0 0.87369 0.12631 0 0 0.99017 0.00983 0 0 0 1
"S01_I001_F053.tif" 0.16892 0.16679 0.16567 0.16616 0.16567 0.16679 0.23703 0.37511 0.40135 0.28007 0.32369 0.35432 0.064443 0.071511 0.074929 0.063331 0.058283 0.065463 0 0.4161 0.068849 0.0047178 0.20264 0.025791 0.57924 0.003299 0.4065 0.33418 0.21604 0.15389 0.18621 0.12129 0.11595 0.091091 0.10238 0.10038 0.083755 0.070699 0.078949 0.077491 0.064636 0.057489 0.061867 0.05607 0.052541 0.051444 0.045271 0.033848 0.032943 0.03933 0.033919 0.034049 0.028709 0.027189 0.02739 0.023926 0.02379 0.020421 0.019734 0.019539 0.020909 0.017008 0.019202 0.018889 0.016956 0.17024 0.15642 0.17443 0.16992 0.17846 0.18418 0.18231 0.18798 0.17224 0.17848 0.17299 0.16791 0.16898 0.16644 0.16041 0.15749 0.14284 0.14639 0.14853 0.14569 0.14332 0.14536 0.13964 0.13116 0.12652 0.12309 0.13349 0.13089 0.13834 0.13298 0.12918 0.12336 0.11977 0.11988 0.1212 0.11792 0.10402 0.10346 0.10643 0.10326 0.061224 0.12993 0.27482 0.2693 0.54363 0.33656 0.5473 2.4575e-05 2.1064e-05 5.8277e-05 0.0016339 0.066013 0.71629 0.19678 0.013325 0.0040773 0.0017764 1.4745e-05 0.00046411 0.02441 0.34899 0.55855 0.044353 0.012339 0.0061921 0.003095 0.001591 0.91753 0.025526 0.021537 0.01376 0.0086187 0.0052091 0.0038049 0.002574 0.00088329 0.00055679 0.0018184 0.0016303 0.004013 0.010283 0.050163 0.17425 0.2411 0.23577 0.15344 0.12754 0.0019438 0.0026336 0.014673 0.062453 0.14641 0.1989 0.18353 0.14679 0.11864 0.12403 0.19539 0.069789 0.088287 0.1182 0.13281 0.11268 0.10164 0.080261 0.049975 0.050978 0.01168 0.0056171 0.078964 0.067405 0.00067395 0.00043953 0.00061535 0.003106 0.016761 0.074135 0.24048 0.32288 0.30389 0.037009 0.0052158 0.021039 0.078266 0.2193 0.20195 0.21435 0.19439 0.045975 0.014944 0.0045712 0.84391 0.083189 0.024966 0.011252 0.010197 0.0090837 0.0087028 0.0033991 0.0033698 0.001934 0.026534 0.013902 0.040977 0.038968 0.041095 0.025431 0.21715 0.21285 0.21179 0.20851 0.2076 0.2177 0.22441 0.22525 0.22416 0.21388 0.20456 0.19855 0.20931 0.22428 0.045116 0.02667 0.21223 0.20866 0.20961 0.2109 0.20975 0.21816 0.23069 0.22957 0.21096 0.20399 0.19672 0.20758 0.21758 0.2336 0.051735 0.029752 0.21263 0.20993 0.20496 0.20539 0.21031 0.22076 0.23602 0.21846 0.20756 0.2019 0.20404 0.21433 0.22037 0.23333 0.060031 0.034495 0.20899 0.20946 0.21086 0.21041 0.21717 0.22087 0.22224 0.21709 0.21084 0.20778 0.21091 0.21281 0.21586 0.2247 0.054504 0.032714 0.23298 0.22425 0.20663 0.20351 0.20151 0.20865 0.22247 0.2046 0.20283 0.20772 0.2082 0.21772 0.22245 0.23648 0.046478 0.028936 0.21399 0.20278 0.206 0.20835 0.21073 0.22426 0.2339 0.21781 0.21104 0.21061 0.21181 0.20916 0.21203 0.22754 0.056009 0.034128 0.2066 0.20281 0.20261 0.20361 0.21088 0.22333 0.25017 0.20916 0.21059 0.20257 0.20364 0.20678 0.22078 0.24648 0.068922 0.040567 0.19448 0.20101 0.20936 0.21444 0.21829 0.22901 0.23342 0.17356 0.17753 0.17853 0.19187 0.20996 0.24982 0.31871 0.066502 0.039001 0.23889 0.23051 0.2137 0.20607 0.20349 0.2014 0.20593 0.20004 0.19511 0.19184 0.19699 0.21318 0.235 0.26785 0.061594 0.033993 0.23011 0.2157 0.20879 0.20961 0.20973 0.20863 0.21743 0.2238 0.21282 0.21139 0.21366 0.2119 0.21094 0.21549 0.048849 0.030387 0.2109 0.20387 0.20457 0.21106 0.21203 0.21943 0.23814 0.20975 0.20388 0.20832 0.21413 0.21472 0.21909 0.23011 0.085841 0.056682 0.15391 0.16321 0.17305 0.19236 0.22102 0.26773 0.32872 0.16672 0.17684 0.18606 0.20054 0.2346 0.26228 0.27296 0.14976 0.083719 0.17095 0.19429 0.22869 0.25414 0.25204 0.22415 0.17573 0.13946 0.16603 0.21813 0.25364 0.27038 0.24079 0.21158 0.085757 0.051577 0.30444 0.26398 0.22685 0.19356 0.17763 0.17013 0.16341 0.21067 0.22139 0.22739 0.21787 0.21039 0.20827 0.20402 0.061456 0.032451 0.24142 0.22607 0.21938 0.20889 0.20131 0.19756 0.20538 0.2227 0.21003 0.20872 0.20528 0.20617 0.21825 0.22884 0.051672 0.032523 0.20127 0.1925 0.19261 0.19964 0.21424 0.2356 0.26414 0.21376 0.21381 0.21126 0.20893 0.21205 0.20905 0.23114 0.078138 0.051972 0.18731 0.18717 0.19507 0.20568 0.22048 0.23715 0.26713 0.28044 0.25655 0.20742 0.19057 0.18926 0.18335 0.19241 0.091242 0.062935 0.24561 0.24379 0.2254 0.20936 0.19623 0.18978 0.18983 0.36244 0.26082 0.20096 0.17637 0.16667 0.16455 0.16818 0.074726 0.04179 0.24828 0.22441 0.21075 0.20466 0.20259 0.20473 0.20458 0.24993 0.22908 0.21756 0.20002 0.19633 0.19666 0.21042 0.066527 0.035997 0.23089 0.21725 0.21408 0.20993 0.20736 0.20871 0.21178 0.21661 0.20583 0.20522 0.20883 0.21478 0.22396 0.22477 0.058367 0.033906 0.21468 0.20479 0.19919 0.20373 0.21639 0.2253 0.23591 0.20959 0.21093 0.20707 0.21275 0.21801 0.22245 0.21919 0.066135 0.037641 0.22073 0.21322 0.20965 0.21088 0.21084 0.21148 0.2232 0.2302 0.21055 0.20693 0.21688 0.21244 0.21194 0.21106 0.066691 0.039295 0.23103 0.21595 0.21102 0.20644 0.20704 0.21197 0.21654 0.24204 0.22576 0.21597 0.20363 0.20405 0.20401 0.20454 0.067401 0.039067 0.22668 0.21612 0.21303 0.21339 0.21032 0.20823 0.21223 0.23085 0.22174 0.21494 0.21017 0.20699 0.20862 0.20669 0.063058 0.035372 0.22216 0.21691 0.21029 0.20537 0.2098 0.21399 0.22148 0.22565 0.21557 0.21385 0.20985 0.2041 0.20872 0.22226 8.3429e-05 0.00096674 0.82234 0.16909 0.007518 7.9258e-05 0.19356 0.76341 0.036691 0.0062536 0.85805 0.093644 0.034081 0.012306 0.0019178 1
"S01_I001_F054.tif" 0.16862 0.16646 0.16577 0.16692 0.16577 0.16646 0.3169 0.42627 0.50407 0.38125 0.45997 0.46088 0.0788 0.062597 0.067468 0.080529 0.062357 0.070655 0 0.36222 0.042869 0.0018344 0.029695 0.032087 0.531 0.0022282 0.11843 0.040386 0.065151 0.061992 0.04543 0.048475 0.032564 0.028997 0.031553 0.025203 0.023608 0.025414 0.021346 0.021575 0.01926 0.017799 0.019433 0.017799 0.015836 0.01424 0.013449 0.012487 0.0131 0.012854 0.010971 0.0097622 0.010124 0.0092652 0.0087616 0.0083402 0.0078662 0.0073617 0.0076659 0.0070128 0.0066471 0.0070638 0.0060221 0.0063291 0.005589 0.049411 0.042351 0.042798 0.04102 0.042447 0.043458 0.044285 0.041704 0.040744 0.042051 0.039506 0.04001 0.039538 0.039829 0.038171 0.036624 0.037898 0.037845 0.036426 0.036797 0.036429 0.036759 0.036384 0.036498 0.036795 0.037002 0.039251 0.037856 0.038575 0.039083 0.0397 0.038192 0.039066 0.039195 0.042658 0.043864 0.040812 0.040932 0.040973 0.040768 0.062657 0.14892 0.27226 0.26979 0.54249 0.35803 0.55056 0 0 0.00014384 0.0029528 0.63458 0.3526 0.0094669 0.00024906 6.6594e-06 0 0 0.00014784 0.01021 0.75135 0.22335 0.012418 0.0024693 5.0611e-05 0 0 0.9218 0.049119 0.020834 0.0044684 0.0024493 0.0013186 1.3319e-05 0 0 0 0.0033163 0.0019898 0.00033163 0.0053724 0.18611 0.39451 0.25555 0.12304 0.024076 0.0057041 0.00086224 0.0033163 0.0033163 0.10287 0.32467 0.23161 0.16694 0.095775 0.056178 0.014459 0.45281 0.084831 0.09677 0.092857 0.067122 0.055183 0.042449 0.042051 0.043377 0.022551 0.022033 0.015317 0.076422 0.067925 0.004104 0.0064669 0.0056792 0.0070058 0.012602 0.045268 0.28632 0.4562 0.16159 0.014758 0.0028603 0.0060109 0.0082079 0.016416 0.19906 0.45102 0.18555 0.11421 0.016209 0.000456 0.92173 0.029225 0.017535 0.012063 0.0067985 0.0047672 0.0031091 0.0034822 0.0011607 0.00012436 0.034723 0.027037 0.049801 0.041288 0.061776 0.038418 0.21973 0.21155 0.20642 0.20826 0.21166 0.21734 0.22503 0.21658 0.20423 0.20202 0.20435 0.2103 0.22342 0.2391 0.062692 0.037597 0.22818 0.21867 0.21493 0.20884 0.20739 0.2092 0.21279 0.20422 0.20452 0.20205 0.21013 0.21251 0.22256 0.244 0.060031 0.036723 0.21603 0.20846 0.20655 0.2105 0.21419 0.21776 0.22652 0.21859 0.21693 0.21384 0.20699 0.20424 0.21118 0.22823 0.059192 0.036747 0.22021 0.21304 0.21009 0.20793 0.2124 0.21577 0.22056 0.2269 0.21341 0.20774 0.20902 0.2094 0.21282 0.22071 0.057965 0.034435 0.22246 0.21853 0.21597 0.21266 0.21109 0.20876 0.21052 0.21546 0.20796 0.20888 0.21393 0.21346 0.21643 0.22388 0.068334 0.041512 0.21293 0.20525 0.20811 0.20541 0.21251 0.223 0.23279 0.20597 0.20261 0.20632 0.21351 0.21359 0.22092 0.23707 0.074664 0.045946 0.21086 0.21113 0.21364 0.21047 0.21177 0.21728 0.22484 0.20517 0.19637 0.19229 0.19763 0.21633 0.23426 0.25796 0.075445 0.048631 0.22588 0.21715 0.21045 0.20952 0.21056 0.21309 0.21335 0.18284 0.17971 0.18725 0.19944 0.2165 0.24482 0.28945 0.067852 0.04403 0.23482 0.2214 0.21172 0.20553 0.20453 0.2077 0.21428 0.19649 0.19194 0.19611 0.20062 0.21342 0.23403 0.26739 0.068606 0.040034 0.21519 0.21393 0.2124 0.21119 0.21332 0.21558 0.21839 0.20507 0.20547 0.20996 0.21295 0.21516 0.221 0.23039 0.072309 0.046347 0.22592 0.21616 0.20675 0.20366 0.20631 0.21318 0.22802 0.22296 0.21338 0.20781 0.2031 0.21016 0.21901 0.22358 0.094478 0.063078 0.18456 0.18501 0.19017 0.2027 0.22068 0.24404 0.27285 0.21214 0.20919 0.21012 0.21869 0.22063 0.21375 0.21548 0.15164 0.089651 0.17492 0.19353 0.2153 0.24447 0.24593 0.22224 0.20361 0.15042 0.18584 0.22987 0.25059 0.26005 0.2344 0.18883 0.10353 0.064597 0.29088 0.25894 0.22404 0.20187 0.18593 0.17392 0.16442 0.19176 0.1971 0.21274 0.22958 0.22969 0.22373 0.21539 0.067666 0.045302 0.24643 0.22235 0.21081 0.20128 0.19872 0.20497 0.21542 0.22273 0.21074 0.20662 0.20168 0.20239 0.2163 0.23953 0.076064 0.047882 0.20917 0.20463 0.20924 0.21003 0.21255 0.22139 0.23299 0.21945 0.21261 0.21325 0.21213 0.20779 0.21387 0.22091 0.085403 0.051482 0.21616 0.21391 0.20842 0.21051 0.21052 0.21509 0.22539 0.22882 0.21468 0.20979 0.21058 0.21214 0.21189 0.21211 0.086817 0.054818 0.2199 0.21498 0.21255 0.21294 0.21159 0.21351 0.21453 0.293 0.22852 0.20252 0.19603 0.19019 0.19276 0.19699 0.082012 0.051006 0.22418 0.21419 0.20877 0.20746 0.21002 0.21402 0.22135 0.26051 0.22868 0.20732 0.19918 0.19741 0.20271 0.20418 0.078397 0.044516 0.23183 0.21584 0.21132 0.21116 0.20873 0.2088 0.21233 0.21891 0.21166 0.19983 0.20815 0.2123 0.22138 0.22777 0.07195 0.04314 0.22162 0.21069 0.20643 0.20853 0.21304 0.21606 0.22363 0.22275 0.21287 0.2107 0.2098 0.21098 0.21472 0.21816 0.077854 0.045019 0.21612 0.21373 0.2125 0.21222 0.21284 0.21398 0.21862 0.21806 0.20797 0.20724 0.21273 0.21 0.2193 0.2247 0.075898 0.043223 0.2249 0.21775 0.21243 0.21243 0.20936 0.20994 0.21319 0.223 0.2129 0.20587 0.20583 0.2117 0.22057 0.22013 0.072017 0.042577 0.21951 0.21178 0.21083 0.21225 0.21245 0.21341 0.21977 0.21766 0.20571 0.20683 0.21206 0.21263 0.22223 0.22289 0.070305 0.041203 0.21768 0.21275 0.21374 0.21355 0.21036 0.21248 0.21942 0.2352 0.21989 0.20675 0.20484 0.20641 0.20946 0.21746 0 0.001951 0.98993 0.008122 0 0 0.62059 0.37642 0.0029915 0 0.94198 0.051144 0.0068786 0 0 1
"S01_I001_F055.tif" 0.16812 0.16645 0.16598 0.16703 0.16597 0.16644 0.42334 0.47337 0.52256 0.41995 0.4693 0.41445 0.087878 0.064282 0.059524 0.069827 0.054074 0.057883 0 0.35193 0.038591 0.0014871 0.013438 0.037159 0.51827 0.10288 0.1005 0.086087 0.056259 0.064507 0.055482 0.043908 0.050228 0.034294 0.031636 0.032608 0.030193 0.031237 0.027235 0.028325 0.024782 0.024444 0.019551 0.017747 0.018738 0.017378 0.018344 0.017213 0.014031 0.014702 0.013356 0.012242 0.011893 0.010822 0.010076 0.009051 0.0092472 0.0087179 0.0089676 0.0071482 0.0072814 0.0067255 0.0063466 0.0067747 0.0062841 0.61769 0.61477 0.61538 0.61484 0.61532 0.61467 0.61461 0.61341 0.61163 0.61572 0.61523 0.61442 0.61778 0.61771 0.61591 0.61384 0.61328 0.61175 0.60976 0.61114 0.61312 0.61396 0.61382 0.61436 0.61617 0.61538 0.60848 0.60928 0.60731 0.60726 0.6072 0.60767 0.60892 0.60951 0.60754 0.60727 0.60709 0.60758 0.60672 0.60396 0.062633 0.15232 0.26951 0.28431 0.57983 0.36353 0.56221 0 0 7.9385e-05 0.016018 0.69651 0.28187 0.0051765 0.00034658 1.9362e-06 0 9.6811e-07 0.00067671 0.035873 0.83302 0.12214 0.0071737 0.0010436 7.164e-05 0 0 0.92568 0.0506 0.018563 0.0038105 0.001245 0.00010359 0 0 0 0 0.0021956 0.00062732 0.00083643 0.029955 0.31586 0.40561 0.17732 0.040044 0.01882 0.0087302 0.0012024 0.0019865 0.031105 0.37796 0.36651 0.12729 0.059386 0.024831 0.0075801 0.0021433 0.4213 0.10942 0.11747 0.11872 0.077788 0.057609 0.037273 0.024256 0.026557 0.0096189 0.020923 0.011133 0.086713 0.062927 0.0004121 0.0019575 0.0024383 0.0054432 0.01384 0.059738 0.16728 0.40875 0.30195 0.038188 0.001305 0.003417 0.0090491 0.024657 0.068426 0.19204 0.28866 0.29689 0.11067 0.0048937 0.87819 0.04437 0.036952 0.021584 0.0087743 0.0040523 0.0035372 0.0021635 0.00018888 0.00018888 0.063828 0.02217 0.035261 0.019362 0.054489 0.032206 0.21336 0.21323 0.21495 0.21364 0.20982 0.21318 0.22181 0.20955 0.1995 0.2076 0.20799 0.2144 0.22264 0.23831 0.049977 0.030357 0.22971 0.22078 0.21277 0.21078 0.20832 0.20882 0.20882 0.20124 0.19557 0.19991 0.20494 0.21777 0.22692 0.25365 0.048415 0.031289 0.21405 0.21246 0.21321 0.21243 0.2131 0.2158 0.21895 0.20973 0.20985 0.20291 0.20904 0.20982 0.21801 0.24064 0.04805 0.028704 0.2188 0.21425 0.21319 0.21298 0.21075 0.21349 0.21655 0.21571 0.21528 0.21091 0.20604 0.20905 0.21356 0.22946 0.046613 0.027326 0.21621 0.21429 0.20864 0.21121 0.21185 0.21416 0.22363 0.22214 0.21799 0.20833 0.21215 0.21165 0.20969 0.21805 0.067737 0.039794 0.19817 0.20174 0.20748 0.21043 0.2173 0.22766 0.23721 0.20524 0.20269 0.20366 0.20613 0.21321 0.22687 0.2422 0.085299 0.05388 0.20136 0.20461 0.20392 0.20854 0.2155 0.22658 0.23948 0.18433 0.18794 0.18961 0.20181 0.21533 0.24024 0.28073 0.085375 0.059705 0.22492 0.22124 0.21459 0.21052 0.2087 0.20858 0.21144 0.16476 0.1693 0.17243 0.18689 0.20845 0.26125 0.33693 0.069563 0.047685 0.24415 0.23215 0.21972 0.20797 0.20534 0.19885 0.19182 0.17592 0.16965 0.17367 0.18566 0.21344 0.25667 0.32499 0.05317 0.031799 0.23887 0.22449 0.2133 0.20838 0.20259 0.20195 0.21043 0.19876 0.19618 0.19968 0.20772 0.21693 0.22578 0.25494 0.066617 0.04274 0.19571 0.19758 0.20336 0.20821 0.21907 0.22707 0.24899 0.22857 0.22337 0.21835 0.21017 0.21417 0.20361 0.20176 0.10756 0.073629 0.17229 0.18064 0.18947 0.2003 0.21733 0.24664 0.29333 0.22068 0.21722 0.21445 0.21734 0.21871 0.21216 0.19943 0.17484 0.10432 0.17707 0.18856 0.21534 0.24497 0.24445 0.22273 0.20689 0.16251 0.18806 0.23994 0.26869 0.25934 0.21307 0.1684 0.12921 0.074521 0.27893 0.24937 0.22679 0.21042 0.1948 0.17579 0.16391 0.1912 0.21275 0.22342 0.23003 0.22239 0.21639 0.20381 0.079674 0.048631 0.26426 0.23704 0.21825 0.20243 0.19488 0.18898 0.19416 0.18568 0.19051 0.19954 0.21349 0.22954 0.23518 0.24606 0.057839 0.032946 0.20586 0.20794 0.21054 0.21307 0.21594 0.21786 0.22878 0.23101 0.21274 0.20171 0.20262 0.21339 0.21447 0.22406 0.064928 0.041759 0.20813 0.20632 0.20692 0.20641 0.21306 0.22303 0.23613 0.28131 0.23351 0.21337 0.19867 0.1917 0.18978 0.19166 0.076401 0.052323 0.2049 0.20326 0.20311 0.20734 0.21591 0.22676 0.23871 0.32913 0.24628 0.20718 0.18351 0.1799 0.1784 0.1756 0.087986 0.05388 0.21678 0.21339 0.21256 0.21089 0.21474 0.21694 0.2147 0.2915 0.2406 0.215 0.19724 0.18854 0.18325 0.18386 0.081136 0.04652 0.23174 0.22719 0.21614 0.20955 0.20891 0.20438 0.20209 0.24822 0.22829 0.21784 0.2078 0.20251 0.19954 0.1958 0.057989 0.035207 0.22283 0.21817 0.21055 0.2085 0.20925 0.21159 0.21911 0.21472 0.20084 0.20156 0.20638 0.21591 0.22139 0.23921 0.059389 0.034256 0.21878 0.21355 0.20977 0.20683 0.20941 0.21707 0.2246 0.20655 0.20594 0.20458 0.20789 0.21555 0.22215 0.23733 0.059055 0.035333 0.22483 0.21844 0.20846 0.20637 0.20913 0.21344 0.21934 0.21593 0.21305 0.2081 0.20775 0.21364 0.21233 0.2292 0.060398 0.035972 0.21723 0.21487 0.20966 0.20865 0.20734 0.21633 0.22592 0.23762 0.22045 0.20541 0.20231 0.20368 0.20991 0.22062 0.064666 0.039131 0.21535 0.21248 0.21082 0.20955 0.21081 0.21798 0.223 0.22866 0.21319 0.20553 0.20667 0.20534 0.21358 0.22704 0 0.0077533 0.98613 0.0061179 0 0 0.77737 0.22063 0.0019995 0 0.95662 0.042555 0.00082539 0 0 1
"S01_I001_F056.tif" 0.16853 0.16676 0.16584 0.16626 0.16585 0.16676 0.24157 0.37301 0.35567 0.23757 0.31248 0.35936 0.064305 0.077691 0.069893 0.058516 0.059037 0.070181 0 0.4235 0.078933 0.0061918 0.28836 0.021734 0.59949 0.29754 0.672 0.6465 0.42718 0.31774 0.27896 0.22507 0.18759 0.15184 0.16524 0.15044 0.14392 0.13054 0.12021 0.1117 0.086375 0.094457 0.091421 0.088381 0.070528 0.078465 0.0785 0.073607 0.066279 0.070948 0.057222 0.05878 0.051043 0.050603 0.043803 0.045625 0.041489 0.040248 0.039862 0.039116 0.037605 0.03986 0.033462 0.032808 0.030456 2.1277 2.0709 2.0435 2.0201 1.9876 1.9764 1.9783 1.9338 1.9159 1.913 1.9163 1.9087 1.9107 1.895 1.888 1.8869 1.8873 1.8727 1.8873 1.8811 1.8736 1.8738 1.8632 1.8425 1.8365 1.8353 1.7935 1.7867 1.7878 1.7912 1.7921 1.7902 1.786 1.7818 1.7835 1.7853 1.7681 1.7774 1.7715 1.7678 0.061438 0.13049 0.25775 0.26714 0.53526 0.33258 0.53151 1.4103e-05 1.2089e-05 5.6817e-05 0.0034098 0.076437 0.61787 0.27605 0.022413 0.0025797 0.0011561 0.00017891 0.0018951 0.026172 0.31628 0.56328 0.064654 0.010449 0.0053162 0.010626 0.0011508 0.92441 0.023163 0.01693 0.010093 0.0057868 0.0035533 0.003058 0.010663 0.0020365 0.00030343 0.00051805 0.001439 0.0039141 0.025787 0.090197 0.18051 0.22667 0.19761 0.13935 0.134 0.00046048 0.0019571 0.013757 0.076095 0.17711 0.20866 0.17527 0.12191 0.097623 0.12715 0.24337 0.069533 0.082139 0.10637 0.13527 0.10355 0.10085 0.076095 0.041674 0.041156 0.0072463 0.004231 0.034542 0.02861 0.00059668 0.00047106 0.00097353 0.0015074 0.0255 0.12521 0.38439 0.2285 0.17147 0.061395 0.0064692 0.022517 0.045222 0.19486 0.30983 0.15225 0.14433 0.057407 0.044876 0.022234 0.88673 0.054329 0.015922 0.0076626 0.0099237 0.0099865 0.0071915 0.0032346 0.0032346 0.00179 0.014204 0.008865 0.02278 0.019745 0.036332 0.02238 0.22294 0.21314 0.21038 0.20679 0.20896 0.21592 0.22187 0.23114 0.22181 0.20851 0.20781 0.20429 0.20918 0.21726 0.039173 0.02326 0.21363 0.21157 0.21172 0.21106 0.21258 0.2162 0.22324 0.22924 0.20674 0.20491 0.20381 0.2096 0.21842 0.22728 0.039465 0.02375 0.21904 0.21229 0.20733 0.20496 0.21086 0.22108 0.22443 0.21675 0.20592 0.20318 0.20747 0.21085 0.21769 0.23816 0.041091 0.025024 0.21546 0.21571 0.21491 0.21076 0.21224 0.21318 0.21774 0.21203 0.20828 0.20918 0.21264 0.20871 0.21844 0.23072 0.038331 0.023974 0.22921 0.22293 0.21114 0.21095 0.2062 0.20577 0.2138 0.21435 0.21047 0.21207 0.2072 0.21014 0.22092 0.22484 0.039271 0.023929 0.22132 0.20818 0.20874 0.20601 0.20644 0.21624 0.23308 0.21196 0.20576 0.20223 0.20895 0.21384 0.21735 0.23991 0.048586 0.029261 0.20283 0.20073 0.20433 0.20459 0.21381 0.22563 0.24808 0.20188 0.2029 0.19995 0.20181 0.20934 0.22833 0.25579 0.060285 0.037601 0.19383 0.20439 0.20788 0.21029 0.2184 0.23152 0.23369 0.16732 0.17255 0.17634 0.19034 0.21079 0.25932 0.32334 0.054093 0.033945 0.24961 0.23303 0.21961 0.20933 0.20071 0.19401 0.19369 0.19033 0.18904 0.18997 0.19941 0.21724 0.2403 0.27371 0.043388 0.026458 0.23522 0.21701 0.20834 0.21002 0.21028 0.20843 0.2107 0.21576 0.20784 0.20355 0.21141 0.21165 0.2204 0.22939 0.049207 0.029913 0.21337 0.20469 0.2057 0.20744 0.21055 0.21902 0.23921 0.20745 0.20186 0.20659 0.20983 0.21827 0.22593 0.23008 0.083324 0.058623 0.15581 0.1586 0.17038 0.19123 0.22192 0.26937 0.33269 0.16422 0.17521 0.18517 0.20276 0.24198 0.26163 0.26902 0.14265 0.081442 0.18058 0.20141 0.22812 0.25067 0.24667 0.21791 0.17463 0.13737 0.16987 0.22594 0.25401 0.26912 0.24121 0.20248 0.069345 0.0468 0.32515 0.26637 0.22704 0.1919 0.17225 0.16219 0.1551 0.21879 0.22861 0.2337 0.22446 0.20886 0.1964 0.18918 0.045639 0.028832 0.23541 0.2166 0.21138 0.20581 0.20378 0.20844 0.21858 0.22086 0.21221 0.20943 0.20762 0.21023 0.21708 0.22257 0.048202 0.031283 0.20593 0.1976 0.19665 0.2004 0.21097 0.22803 0.26041 0.22419 0.21665 0.21398 0.21311 0.20846 0.20753 0.21607 0.071963 0.050435 0.19112 0.18719 0.195 0.20634 0.22078 0.2394 0.26016 0.29996 0.26704 0.21795 0.18875 0.18004 0.17436 0.1719 0.070734 0.05398 0.26483 0.24901 0.22824 0.20688 0.1908 0.1826 0.17764 0.38223 0.26373 0.20336 0.17232 0.16042 0.15774 0.1602 0.046334 0.030269 0.25588 0.22951 0.21299 0.20084 0.19868 0.20156 0.20054 0.26034 0.23198 0.21177 0.19853 0.19574 0.19739 0.20427 0.041308 0.0262 0.22251 0.21187 0.20671 0.20655 0.20852 0.21798 0.22585 0.23439 0.2146 0.20749 0.20792 0.20701 0.21184 0.21674 0.041948 0.026936 0.22107 0.20836 0.2065 0.2073 0.20989 0.21516 0.23173 0.23458 0.21912 0.20915 0.20568 0.20585 0.21149 0.21413 0.045379 0.02753 0.22574 0.21586 0.21091 0.20968 0.20861 0.21011 0.21909 0.23869 0.21389 0.21018 0.21161 0.20734 0.20823 0.21006 0.043305 0.026111 0.2263 0.21366 0.20933 0.20619 0.20803 0.21608 0.22041 0.24138 0.21956 0.21056 0.20759 0.20205 0.20389 0.21498 0.041618 0.025163 0.22677 0.21552 0.21245 0.21244 0.2091 0.21077 0.21295 0.22325 0.21303 0.21083 0.21013 0.20632 0.21485 0.22159 0.040465 0.023731 0.2207 0.21418 0.2096 0.20561 0.21125 0.21483 0.22383 0.22183 0.21393 0.20692 0.20929 0.20872 0.21296 0.22636 0 0.00065879 0.80197 0.19298 0.0043967 5.6315e-05 0.24451 0.73216 0.020194 0.0030812 0.91474 0.061816 0.017686 0.0054375 0.00031912 1
"S01_I001_F057.tif" 0.16868 0.1658 0.16567 0.1684 0.16566 0.16579 0.33456 0.35219 0.35563 0.34226 0.45781 0.44416 0.09935 0.079056 0.070332 0.095564 0.074021 0.075837 0 0.40396 0.059802 0.0035635 0.13164 0.026024 0.56792 0.0005231 0.22876 0.045354 0.030195 0.035081 0.028242 0.026377 0.019516 0.019103 0.015119 0.014206 0.013036 0.011156 0.009374 0.0073002 0.0077323 0.0076234 0.0063811 0.0058002 0.0054155 0.004821 0.0042589 0.0040001 0.0040154 0.0032964 0.0031843 0.002755 0.0028484 0.0025896 0.002038 0.0022358 0.0020282 0.0018852 0.0019677 0.0016912 0.001724 0.0015592 0.0013418 0.0013793 0.0013304 0.023505 0.018864 0.016848 0.016636 0.016291 0.015939 0.015673 0.014392 0.01398 0.013739 0.014094 0.013975 0.013213 0.01304 0.012209 0.011986 0.012 0.012045 0.012135 0.011663 0.011675 0.011567 0.011313 0.011429 0.011629 0.011434 0.011903 0.01193 0.011341 0.011013 0.011142 0.011272 0.01217 0.012084 0.01167 0.011367 0.012241 0.01194 0.011287 0.01027 0.064348 0.18845 0.28613 0.27437 0.57883 0.37001 0.55467 0 0 4.379e-06 0.0027237 0.12772 0.74309 0.11418 0.0081099 0.0025223 0.0016465 0 7.0064e-05 0.013772 0.42922 0.50864 0.033762 0.009047 0.0029339 0.0012743 0.0012787 0.90175 0.052999 0.025635 0.010102 0.0043571 0.0025486 0.0019574 0.00064809 0 0 0.00068564 0.0023997 0.0020569 0.057936 0.21118 0.229 0.18512 0.1145 0.087761 0.10936 0.0030854 0.00068564 0.023997 0.15838 0.31059 0.16592 0.12376 0.065821 0.051423 0.096332 0.30031 0.072335 0.052794 0.07302 0.10319 0.092904 0.08879 0.081933 0.088447 0.04628 0.013553 0.0096338 0.22479 0.13356 0.0013763 0.0037159 0.0026149 0.011285 0.02725 0.083265 0.21222 0.33512 0.28406 0.039086 0.0088081 0.014176 0.020919 0.06207 0.14423 0.26067 0.30856 0.14052 0.03193 0.00812 0.94137 0.016515 0.0086705 0.0089458 0.0055051 0.005918 0.0044041 0.0033031 0.0024773 0.0028902 0.034975 0.026274 0.24607 0.13137 0.075131 0.044234 0.23306 0.22834 0.21857 0.21009 0.21333 0.20007 0.19654 0.27532 0.22776 0.19131 0.18476 0.18662 0.20183 0.23241 0.069715 0.041108 0.20962 0.20643 0.20688 0.20843 0.20793 0.22098 0.23973 0.24628 0.2151 0.18611 0.19633 0.22097 0.22219 0.21301 0.078234 0.043898 0.22624 0.21394 0.21039 0.20879 0.20034 0.21529 0.22501 0.20947 0.18937 0.18181 0.20191 0.21883 0.24388 0.25473 0.079062 0.0429 0.22143 0.22473 0.22312 0.21485 0.20647 0.20522 0.20419 0.20398 0.19646 0.19868 0.2071 0.20702 0.22201 0.26475 0.067231 0.044578 0.24485 0.23761 0.2131 0.20634 0.1996 0.19365 0.20486 0.21582 0.20284 0.19038 0.19961 0.21135 0.24725 0.23275 0.08285 0.045491 0.21313 0.21053 0.20876 0.21194 0.21609 0.215 0.22456 0.21047 0.19841 0.20471 0.18922 0.20848 0.23773 0.25098 0.07475 0.045429 0.22848 0.21042 0.19992 0.19485 0.20395 0.21959 0.24279 0.18811 0.19265 0.21188 0.20064 0.20187 0.21078 0.29406 0.1079 0.062257 0.18538 0.20004 0.20826 0.21047 0.22491 0.23865 0.23228 0.17802 0.18337 0.18747 0.205 0.22272 0.25301 0.2704 0.11413 0.064329 0.23847 0.23015 0.22152 0.21711 0.20642 0.19646 0.18988 0.18977 0.19319 0.20102 0.19978 0.21016 0.23404 0.27205 0.081011 0.048553 0.24395 0.22413 0.2023 0.20706 0.20778 0.203 0.21179 0.19991 0.20291 0.19321 0.20269 0.20212 0.24004 0.25912 0.10744 0.064375 0.24986 0.23609 0.22326 0.20048 0.19527 0.19013 0.20492 0.19982 0.21485 0.21348 0.20133 0.22376 0.22552 0.22124 0.1061 0.0669 0.20169 0.18508 0.19187 0.20171 0.22422 0.22761 0.26782 0.20814 0.21082 0.21601 0.21833 0.22215 0.21667 0.20788 0.1784 0.10267 0.17011 0.20048 0.22111 0.23551 0.24005 0.22263 0.21011 0.15959 0.18979 0.2333 0.25158 0.23412 0.22975 0.20187 0.1254 0.078786 0.29204 0.24377 0.21655 0.20221 0.18847 0.1827 0.17426 0.2388 0.22315 0.22157 0.21727 0.21737 0.20034 0.18151 0.090536 0.051042 0.21212 0.20575 0.20434 0.20419 0.20486 0.22909 0.23966 0.22633 0.21131 0.20527 0.21492 0.21932 0.21381 0.20904 0.08235 0.054694 0.24011 0.22082 0.20844 0.20299 0.20272 0.20529 0.21965 0.26366 0.24199 0.21293 0.19676 0.20087 0.19503 0.18876 0.084886 0.053006 0.20167 0.19912 0.21227 0.21293 0.22183 0.21865 0.23352 0.24548 0.24311 0.21412 0.20776 0.19195 0.20601 0.19157 0.090465 0.060512 0.22833 0.21957 0.20846 0.21054 0.20917 0.2052 0.21873 0.33281 0.24802 0.18456 0.18778 0.18431 0.17787 0.18465 0.076929 0.047056 0.24252 0.22178 0.2125 0.20846 0.20409 0.19649 0.21417 0.25333 0.21375 0.18802 0.19584 0.21525 0.22959 0.20421 0.081885 0.045116 0.20556 0.19185 0.2046 0.2147 0.22059 0.22646 0.23625 0.21087 0.19985 0.2143 0.21904 0.21318 0.21716 0.22561 0.054249 0.032128 0.20716 0.20926 0.2165 0.20678 0.21519 0.22228 0.22282 0.22866 0.22402 0.2277 0.19294 0.1913 0.21015 0.22524 0.056959 0.035617 0.21992 0.21169 0.20634 0.20572 0.20512 0.22165 0.22956 0.25879 0.22824 0.18873 0.19914 0.19803 0.20559 0.22147 0.065601 0.035783 0.20888 0.20268 0.21485 0.21736 0.21545 0.21989 0.22088 0.23638 0.21836 0.20107 0.20949 0.21044 0.20874 0.21552 0.073797 0.038944 0.21431 0.20841 0.21487 0.21895 0.20707 0.21441 0.22198 0.19484 0.1821 0.20281 0.22889 0.21161 0.23045 0.24928 0.078201 0.042634 0.2199 0.21277 0.21149 0.2164 0.20943 0.21195 0.21805 0.24479 0.22918 0.20243 0.20585 0.20796 0.19632 0.21347 0 0.0016665 0.94503 0.048964 0.0043371 0 0.39423 0.59122 0.012072 0.0024775 0.92252 0.065071 0.0096901 0.0027151 0 1
"S01_I001_F058.tif" 0.16967 0.16712 0.16536 0.16534 0.16537 0.16713 0.23674 0.42386 0.43742 0.22387 0.35728 0.32277 0.070972 0.070137 0.064958 0.049824 0.055598 0.058142 0 0.35993 0.058149 0.0033699 0.11463 0.030821 0.55404 0.0038262 0.47209 0.34748 0.26377 0.25547 0.1979 0.16498 0.14012 0.114 0.11435 0.10877 0.087916 0.074385 0.070183 0.064542 0.070335 0.059442 0.055762 0.0465 0.052062 0.050076 0.050359 0.048095 0.049389 0.04716 0.04135 0.039944 0.04093 0.036095 0.031137 0.032926 0.033545 0.03131 0.028838 0.028074 0.024769 0.026071 0.022358 0.023529 0.019964 0.29326 0.27087 0.24817 0.23162 0.23254 0.2337 0.22765 0.21937 0.21219 0.20682 0.2023 0.20613 0.20286 0.2109 0.19222 0.18884 0.18325 0.17548 0.1748 0.17537 0.16952 0.1671 0.16017 0.14794 0.15071 0.15485 0.15565 0.15787 0.15055 0.14533 0.13747 0.13994 0.14256 0.13891 0.14105 0.13671 0.13 0.13196 0.12945 0.12182 0.056346 0.11582 0.24279 0.24194 0.48431 0.30077 0.52449 0 0 6.9156e-05 0.018565 0.72453 0.23432 0.020673 0.0014759 0.00032652 3.8518e-05 0 0.00018296 0.038359 0.77465 0.15372 0.017756 0.013837 0.0012816 0.00018865 2.0134e-05 0.79842 0.14792 0.028303 0.008582 0.0030748 0.010468 0.0031409 7.5284e-05 1.4006e-05 0 0.0010002 0.0019587 0.0050844 0.16245 0.47118 0.23484 0.071181 0.034257 0.014753 0.0032924 0.0019171 0.0018337 0.065597 0.42409 0.3164 0.10315 0.045635 0.022338 0.013378 0.0056678 0.45372 0.16649 0.15878 0.12236 0.051219 0.021171 0.011461 0.0084184 0.0040842 0.0022921 0.011383 0.0063466 0.054334 0.045302 0.001127 0.0038408 0.019574 0.07925 0.12138 0.50023 0.24266 0.031637 0.00028851 9.0159e-06 0.0086012 0.092629 0.1466 0.62931 0.097047 0.022251 0.0035523 0 0 9.0159e-06 0.78527 0.13839 0.042762 0.016905 0.0093044 0.003976 0.0022359 0.00081143 0.00033359 9.0159e-06 0.06207 0.034534 0.0082356 0.0035016 0.036801 0.01977 0.22149 0.21378 0.21482 0.21764 0.21462 0.2104 0.20727 0.23901 0.22112 0.21068 0.20835 0.20632 0.20581 0.20872 0.033441 0.017839 0.22574 0.22354 0.21809 0.20614 0.20405 0.20718 0.21527 0.22981 0.20672 0.20881 0.20979 0.20573 0.20995 0.22918 0.033126 0.019376 0.22283 0.2146 0.2114 0.21113 0.21319 0.21476 0.21211 0.22558 0.20238 0.20216 0.20324 0.2001 0.21691 0.24963 0.03227 0.018407 0.22402 0.21567 0.21582 0.21342 0.21101 0.20983 0.21023 0.231 0.20931 0.20761 0.20177 0.20156 0.2162 0.23255 0.031155 0.018147 0.2178 0.21776 0.21232 0.21022 0.20663 0.21287 0.2224 0.24387 0.22203 0.20686 0.20133 0.20125 0.20823 0.21643 0.046488 0.024823 0.19947 0.20096 0.2071 0.20648 0.21856 0.22912 0.23831 0.18542 0.18767 0.19071 0.20347 0.22595 0.23635 0.27044 0.054457 0.031297 0.19533 0.19378 0.20227 0.21479 0.22376 0.23078 0.23929 0.15746 0.16197 0.1765 0.20007 0.22796 0.25468 0.32136 0.052909 0.031619 0.23873 0.231 0.22036 0.21582 0.20691 0.19645 0.19074 0.16124 0.16422 0.16323 0.20005 0.22799 0.2499 0.33336 0.038443 0.023805 0.25229 0.23801 0.22327 0.20637 0.20182 0.1916 0.18663 0.18298 0.18586 0.18266 0.19493 0.22062 0.23669 0.29626 0.033256 0.019427 0.22145 0.21765 0.20996 0.20817 0.20917 0.21189 0.2217 0.20303 0.20075 0.20063 0.20033 0.20944 0.22655 0.25927 0.068034 0.036774 0.17532 0.18091 0.18905 0.20104 0.22605 0.24666 0.28097 0.18139 0.19766 0.21122 0.21963 0.23824 0.23166 0.2202 0.11814 0.057422 0.16973 0.18108 0.19308 0.20763 0.22661 0.24824 0.27363 0.16246 0.19025 0.21361 0.23878 0.24383 0.22742 0.22365 0.15982 0.076914 0.19574 0.20232 0.2213 0.23691 0.23531 0.21409 0.19433 0.13147 0.19534 0.22976 0.23481 0.2482 0.24491 0.21551 0.10165 0.05469 0.30441 0.26464 0.23357 0.20326 0.17898 0.16568 0.14945 0.14317 0.18411 0.22032 0.23719 0.2293 0.24572 0.24018 0.055341 0.033601 0.26209 0.23563 0.2194 0.20411 0.19589 0.19113 0.19174 0.17338 0.19176 0.2023 0.22111 0.23757 0.24136 0.23252 0.04931 0.026311 0.194 0.19483 0.19703 0.2063 0.22126 0.23507 0.25151 0.28 0.25485 0.22968 0.21558 0.19518 0.17055 0.15417 0.065418 0.036406 0.17952 0.18923 0.1979 0.21425 0.22926 0.23981 0.25003 0.34161 0.26264 0.23162 0.19451 0.18255 0.15743 0.12963 0.074259 0.045359 0.228 0.22462 0.22221 0.2164 0.2099 0.20324 0.19563 0.41399 0.28367 0.21872 0.17351 0.14756 0.13828 0.12427 0.061456 0.03574 0.25438 0.23705 0.22064 0.21256 0.19958 0.18846 0.18732 0.36234 0.27505 0.22054 0.18827 0.16302 0.15168 0.13911 0.048979 0.027964 0.24296 0.22668 0.21507 0.20753 0.20289 0.20335 0.20153 0.28611 0.25255 0.21872 0.20042 0.18695 0.18293 0.17234 0.028659 0.016041 0.21617 0.2081 0.20612 0.21091 0.21102 0.21902 0.22867 0.25462 0.23264 0.21083 0.18883 0.19723 0.2034 0.21246 0.031204 0.017461 0.2083 0.20897 0.21157 0.21033 0.2143 0.21578 0.23074 0.26652 0.23248 0.20753 0.19986 0.19415 0.19905 0.20041 0.031574 0.01729 0.22773 0.22067 0.2163 0.20938 0.207 0.20676 0.21216 0.28655 0.24066 0.21065 0.19441 0.1898 0.18231 0.19562 0.030171 0.016121 0.22149 0.21778 0.20827 0.20998 0.21199 0.21368 0.2168 0.25542 0.22905 0.21711 0.20286 0.2009 0.19761 0.19703 0.030982 0.016702 0.22054 0.21448 0.21521 0.21117 0.21457 0.21364 0.2104 0.23675 0.21818 0.21024 0.20347 0.20313 0.21083 0.2174 0 0.0036375 0.97105 0.024571 0.00074562 0 0.70386 0.2881 0.007503 0.00053545 0.89346 0.1008 0.00548 0.00025993 0 1
"S01_I001_F059.tif" 0.16943 0.1668 0.16544 0.1661 0.16543 0.1668 0.39801 0.61761 0.58109 0.31135 0.44514 0.4433 0.087947 0.075266 0.067522 0.060061 0.055191 0.064425 0 0.34487 0.035669 0.0012706 0.0059176 0.043226 0.50044 0.078946 0.082963 0.069878 0.05252 0.040685 0.036282 0.036158 0.029441 0.030773 0.022247 0.027438 0.025578 0.022588 0.022017 0.020412 0.015312 0.014214 0.013574 0.014365 0.011261 0.010597 0.010703 0.010706 0.010055 0.0085807 0.0091128 0.0075656 0.0077935 0.006741 0.0068049 0.0064067 0.0049152 0.0050091 0.0055724 0.0047765 0.0043375 0.0042262 0.0036665 0.0035979 0.0035109 0.47612 0.47465 0.47318 0.47345 0.47596 0.47533 0.47503 0.47637 0.47584 0.47535 0.47471 0.4739 0.47365 0.47529 0.47353 0.47392 0.47458 0.47524 0.47526 0.47486 0.47322 0.47354 0.47321 0.47344 0.47457 0.4762 0.47018 0.47018 0.46868 0.46854 0.46776 0.46692 0.4685 0.46928 0.46916 0.47073 0.47011 0.46929 0.46713 0.46589 0.060477 0.13105 0.2526 0.25849 0.51626 0.32437 0.52011 0 0 0.00012608 0.012993 0.74706 0.2348 0.0046811 0.0003424 1.2361e-06 0 1.2361e-05 0.0026626 0.047963 0.88052 0.063035 0.0049741 0.00080471 2.4722e-05 0 0 0.97252 0.015339 0.0089939 0.0027788 0.00036712 4.9444e-06 0 0 0 0 0.0014921 0.0011937 0.0012683 0.009251 0.20942 0.42435 0.23187 0.082363 0.030812 0.0079827 0.0018651 0.0014175 0.014324 0.2444 0.41555 0.18293 0.080797 0.040585 0.013056 0.0050731 0.60206 0.059982 0.068263 0.072963 0.07177 0.052372 0.037452 0.020516 0.01134 0.0032826 0.018697 0.0077875 0.15853 0.12794 0.0012641 0.0013948 0.0060152 0.040711 0.076301 0.09439 0.11924 0.31209 0.32061 0.027984 0.01506 0.034653 0.052567 0.086457 0.063181 0.094891 0.29788 0.29697 0.053199 0.0051434 0.97265 0.01057 0.0071703 0.0032255 0.0031166 0.0013512 0.00089356 0.00058844 0.00028332 0.00015256 0.064349 0.030285 0.075941 0.063041 0.041855 0.027946 0.22446 0.21815 0.21764 0.21062 0.20537 0.20774 0.21601 0.23733 0.20206 0.20309 0.20514 0.20687 0.21573 0.22978 0.033775 0.024971 0.23658 0.22444 0.21681 0.21291 0.20801 0.20183 0.19942 0.23164 0.2135 0.19839 0.1952 0.20852 0.21278 0.23999 0.030375 0.021777 0.2161 0.21218 0.21149 0.20955 0.21218 0.21818 0.22033 0.23989 0.21952 0.20003 0.20469 0.20724 0.21168 0.21695 0.035132 0.024257 0.21058 0.20842 0.20803 0.21369 0.21403 0.22051 0.22475 0.23113 0.22376 0.21162 0.20004 0.20277 0.21041 0.22028 0.039624 0.025771 0.20593 0.21035 0.2054 0.2146 0.21562 0.22002 0.22808 0.23754 0.22762 0.20767 0.21223 0.20506 0.20436 0.20552 0.057897 0.033978 0.19758 0.20512 0.20639 0.21279 0.21856 0.22784 0.23172 0.18722 0.19293 0.20378 0.2095 0.21787 0.2332 0.25549 0.066596 0.04473 0.20267 0.20792 0.20843 0.21345 0.21542 0.22257 0.22955 0.15533 0.16076 0.17145 0.19574 0.22272 0.27351 0.3205 0.05927 0.046538 0.23073 0.22495 0.22104 0.21245 0.20857 0.20284 0.19942 0.13777 0.14589 0.15528 0.17874 0.21685 0.28354 0.38194 0.041242 0.030993 0.25159 0.23568 0.21909 0.20842 0.20144 0.19464 0.18913 0.17731 0.16329 0.17723 0.18124 0.20522 0.24981 0.3459 0.030467 0.019439 0.23123 0.22701 0.21112 0.21034 0.20473 0.20393 0.21163 0.21276 0.19907 0.19737 0.1989 0.20715 0.22565 0.25909 0.044514 0.032053 0.18797 0.19175 0.20211 0.20176 0.21415 0.23383 0.26842 0.26424 0.24474 0.2232 0.20648 0.19916 0.18704 0.17514 0.085333 0.061926 0.17181 0.17781 0.18693 0.19997 0.21815 0.24706 0.29826 0.24552 0.24941 0.24196 0.22646 0.20487 0.17661 0.15516 0.14698 0.092136 0.16522 0.18131 0.21769 0.24961 0.24952 0.22792 0.20872 0.16029 0.19106 0.25086 0.27341 0.26448 0.21092 0.14898 0.10954 0.06222 0.28503 0.25717 0.22844 0.20894 0.19267 0.17044 0.1573 0.17017 0.21037 0.23105 0.23277 0.22959 0.22298 0.20307 0.059348 0.036359 0.28734 0.24895 0.22124 0.19986 0.18905 0.17639 0.17716 0.17307 0.19088 0.20806 0.21297 0.22949 0.2377 0.24784 0.025036 0.014002 0.20728 0.20684 0.20847 0.21447 0.21728 0.21951 0.22616 0.24038 0.21702 0.20275 0.20336 0.21095 0.21086 0.21468 0.030458 0.021426 0.20289 0.20208 0.20279 0.20628 0.21604 0.22675 0.24318 0.29511 0.22862 0.2046 0.18968 0.19319 0.19294 0.19585 0.0462 0.037056 0.19099 0.19148 0.19347 0.20753 0.22318 0.23953 0.25382 0.35673 0.25302 0.20719 0.17238 0.16723 0.17301 0.17044 0.057339 0.040009 0.21432 0.21424 0.21802 0.21414 0.21005 0.2135 0.21571 0.34232 0.26345 0.21305 0.1832 0.17087 0.16407 0.16304 0.053333 0.032293 0.23197 0.22829 0.21775 0.20894 0.21149 0.20305 0.19849 0.27206 0.24222 0.22366 0.20327 0.19758 0.18812 0.17308 0.029077 0.01745 0.22608 0.21968 0.21308 0.21178 0.20651 0.20997 0.2129 0.19999 0.19695 0.19677 0.20847 0.22256 0.22771 0.24755 0.029524 0.01702 0.21794 0.20709 0.20835 0.21035 0.21167 0.22198 0.22262 0.21145 0.21044 0.21305 0.20501 0.2111 0.21708 0.23186 0.030154 0.019452 0.22485 0.21303 0.20682 0.20628 0.21225 0.21512 0.22166 0.21811 0.20558 0.20689 0.20381 0.2175 0.21326 0.23484 0.033081 0.019681 0.21241 0.21124 0.21104 0.20775 0.20827 0.21585 0.23344 0.2316 0.21001 0.19982 0.19745 0.21035 0.22078 0.22999 0.035826 0.022517 0.22024 0.21508 0.21713 0.20679 0.20655 0.21267 0.22155 0.22611 0.20411 0.20262 0.20345 0.21298 0.21585 0.23489 0 0.0022762 0.98937 0.0083533 0 0 0.84679 0.15207 0.0011429 0 0.96983 0.029272 0.00090158 0 0 1
"S01_I001_F060.tif" 0.16676 0.16553 0.16651 0.16916 0.16651 0.16554 0.35571 0.42082 0.50052 0.41226 0.55616 0.53982 0.090099 0.073467 0.078166 0.092071 0.081024 0.086166 0.5 0.4081 0.054321 0.0029421 -0.0057439 0.02465 0.57393 0.00029155 0.59094 0.08041 0.080378 0.047006 0.033375 0.039451 0.02998 0.028416 0.028827 0.024368 0.022405 0.020845 0.01934 0.016322 0.01393 0.014205 0.01214 0.01248 0.011435 0.0095305 0.010381 0.0090844 0.0082381 0.0082628 0.0073557 0.0073795 0.0065603 0.006737 0.0061301 0.0055572 0.0051229 0.0049692 0.0048522 0.0044404 0.0043423 0.0039876 0.0040672 0.0037333 0.0038065 0.037173 0.026074 0.022896 0.021751 0.020158 0.019244 0.018303 0.017891 0.016993 0.017987 0.017477 0.017649 0.017293 0.017149 0.017696 0.017802 0.017683 0.017117 0.017181 0.016912 0.018414 0.018375 0.017457 0.017554 0.017256 0.016784 0.017598 0.01769 0.018341 0.016528 0.01585 0.016951 0.016354 0.017022 0.016912 0.016782 0.015083 0.014298 0.014042 0.014129 0.06362 0.14626 0.25651 0.25017 0.50419 0.32333 0.5147 0 0 4.3852e-05 0.0033766 0.093458 0.63554 0.26204 0.0049061 0.00058937 4.9114e-05 3.6835e-05 0.00098052 0.042313 0.32726 0.5913 0.034815 0.0023241 0.00084546 0.00011752 5.2622e-06 0.98626 0.0036292 0.0043185 0.0027942 0.0019733 0.00080161 0.00022277 0 0 0 0.0015902 0.018818 0.059369 0.12536 0.20355 0.23801 0.18924 0.10628 0.040286 0.017493 0.0053008 0.066525 0.11291 0.17811 0.25073 0.15929 0.12165 0.067851 0.027829 0.0098065 0.43493 0.050093 0.053538 0.068381 0.09462 0.094885 0.099655 0.058839 0.03472 0.010337 0.0071478 0.0050868 0.13868 0.07104 0.0013403 0.014025 0.023694 0.09047 0.26251 0.20684 0.20684 0.14537 0.036571 0.01235 0.0040209 0.0073237 0.030252 0.12369 0.24647 0.2312 0.20248 0.11163 0.032215 0.010722 0.98497 0.0086162 0.0019147 0.0012924 0.00095735 0.00076588 0.00086162 0.00057441 0 4.7868e-05 0.039738 0.024206 0.11454 0.087703 0.038294 0.022788 0.21204 0.21998 0.22029 0.22269 0.2146 0.20536 0.20505 0.1914 0.22202 0.21779 0.23283 0.22665 0.20801 0.20131 0.036243 0.02111 0.21094 0.22108 0.22251 0.22187 0.21549 0.20731 0.20081 0.23457 0.23228 0.24112 0.21375 0.18824 0.19752 0.19252 0.030601 0.018293 0.21103 0.21809 0.2157 0.21319 0.21155 0.2146 0.21584 0.21801 0.20544 0.20972 0.21008 0.21331 0.2131 0.23034 0.033542 0.019388 0.20478 0.21051 0.2193 0.21376 0.21946 0.22067 0.21152 0.23788 0.21004 0.2064 0.20366 0.19144 0.21721 0.23336 0.031733 0.016959 0.22135 0.22219 0.21644 0.21843 0.20959 0.20233 0.20968 0.24177 0.22575 0.21707 0.19989 0.20217 0.20408 0.20927 0.033801 0.018993 0.23524 0.21459 0.21609 0.20981 0.20238 0.21044 0.21146 0.20281 0.21746 0.21171 0.2225 0.21672 0.20983 0.21896 0.033485 0.020271 0.21678 0.21286 0.21635 0.20203 0.20967 0.21845 0.22386 0.21997 0.20761 0.20382 0.20116 0.20649 0.22126 0.23969 0.060745 0.048307 0.15188 0.17667 0.19809 0.21761 0.23695 0.25171 0.26709 0.14675 0.16002 0.15155 0.16894 0.21333 0.27689 0.38252 0.063476 0.042677 0.25633 0.24033 0.22249 0.21142 0.20329 0.18966 0.17648 0.15937 0.17737 0.18709 0.19778 0.21796 0.25086 0.30956 0.037014 0.020102 0.25436 0.22859 0.20762 0.19975 0.20584 0.20548 0.19836 0.20877 0.22533 0.21211 0.2138 0.21507 0.20748 0.21744 0.03752 0.023108 0.22231 0.21883 0.21667 0.21419 0.21028 0.20577 0.21194 0.20123 0.20096 0.19825 0.19908 0.22867 0.22386 0.24795 0.081691 0.071849 0.1349 0.14493 0.15741 0.17247 0.1945 0.2953 0.40048 0.14147 0.1664 0.17086 0.18793 0.25057 0.28846 0.29431 0.19516 0.12465 0.17175 0.19004 0.21579 0.25574 0.27063 0.22528 0.17077 0.1292 0.16437 0.23312 0.25897 0.28528 0.24411 0.18495 0.087743 0.068317 0.34623 0.27277 0.22752 0.19085 0.17149 0.15574 0.13541 0.22671 0.22755 0.24914 0.23688 0.20369 0.18365 0.17238 0.036329 0.020613 0.24595 0.23988 0.23305 0.20283 0.19596 0.19215 0.19019 0.22091 0.21068 0.21819 0.21898 0.20386 0.20955 0.21784 0.044762 0.025889 0.2251 0.21459 0.20924 0.2085 0.20661 0.21133 0.22463 0.21814 0.22212 0.23293 0.21885 0.22479 0.20047 0.18269 0.060079 0.05234 0.19177 0.17898 0.18981 0.20806 0.21608 0.2329 0.2824 0.33704 0.26649 0.2207 0.18611 0.17005 0.15969 0.15992 0.063019 0.056416 0.2846 0.24601 0.2069 0.19884 0.18933 0.18197 0.19234 0.41901 0.24931 0.1931 0.16715 0.16453 0.15659 0.15031 0.045916 0.025039 0.2291 0.22183 0.21371 0.20745 0.20886 0.21343 0.20562 0.26374 0.23147 0.2238 0.2016 0.18425 0.20192 0.19323 0.034304 0.020167 0.24061 0.23217 0.21839 0.20949 0.19294 0.1999 0.20649 0.22212 0.21337 0.21175 0.204 0.21525 0.21902 0.21449 0.038598 0.020175 0.21428 0.20347 0.20859 0.20804 0.21506 0.22442 0.22613 0.19242 0.21096 0.2141 0.20796 0.20832 0.22787 0.23837 0.037312 0.022812 0.24603 0.21646 0.20387 0.21222 0.20218 0.20697 0.21227 0.21539 0.19825 0.19476 0.2098 0.22064 0.21879 0.24238 0.037448 0.023238 0.20757 0.20029 0.20851 0.2087 0.20677 0.22344 0.24471 0.20666 0.20205 0.19651 0.21841 0.21291 0.22319 0.24028 0.041453 0.02713 0.22712 0.21206 0.2148 0.2208 0.21673 0.20877 0.19973 0.20666 0.21961 0.19412 0.22806 0.21903 0.21643 0.21608 0.035709 0.020768 0.22065 0.20622 0.20392 0.21454 0.22738 0.21375 0.21353 0.22313 0.21715 0.20424 0.22047 0.21094 0.20369 0.22038 0 0.00033698 0.80025 0.19941 0 0 0.217 0.77734 0.0056581 0 0.97339 0.018641 0.0078485 0.00011947 0 1
"S01_I001_F061.tif" 0.17093 0.16719 0.16481 0.16508 0.16481 0.16719 0.31749 0.46149 0.47082 0.33356 0.47379 0.49889 0.083738 0.07001 0.06884 0.073533 0.066748 0.072351 0 0.37632 0.044627 0.0019876 0.030499 0.029844 0.54114 0.00046365 0.61113 0.080688 0.064311 0.068225 0.041378 0.036789 0.040281 0.029282 0.028667 0.023465 0.019455 0.020248 0.020383 0.018555 0.018242 0.014512 0.017554 0.015292 0.015987 0.014764 0.011555 0.011745 0.011349 0.0117 0.0099507 0.0087089 0.0077493 0.0080565 0.0065549 0.0077306 0.0072994 0.0064309 0.0061882 0.0063367 0.0056558 0.0054991 0.0051528 0.0048201 0.0045029 0.048296 0.044546 0.045691 0.04779 0.044908 0.043708 0.043662 0.04276 0.040752 0.037978 0.036444 0.036412 0.034746 0.03549 0.037395 0.038691 0.038277 0.036849 0.03658 0.038488 0.035798 0.034662 0.034911 0.035435 0.033734 0.032572 0.029209 0.029593 0.031269 0.030978 0.030242 0.02925 0.026307 0.026094 0.026075 0.028747 0.025849 0.022924 0.022365 0.022665 0.05895 0.12295 0.26055 0.2541 0.51146 0.31597 0.53832 0 0 0.0001636 0.0025899 0.41575 0.56166 0.019157 0.00058805 9.5693e-05 1.5434e-06 0 0.00016978 0.011367 0.63927 0.32778 0.017975 0.0032165 0.00017132 4.7846e-05 1.5434e-06 0.93193 0.037428 0.019751 0.0063389 0.0029063 0.001545 0.00010032 4.6303e-06 0 0 0.0050329 0.00082357 0.011896 0.18906 0.44894 0.2597 0.06735 0.0093338 0.0041179 0.0037518 0.0032943 0.0030198 0.077233 0.34489 0.31296 0.17698 0.066526 0.0077782 0.0042094 0.0031113 0.29941 0.11283 0.13314 0.14028 0.10533 0.066709 0.068814 0.05463 0.015922 0.0029283 0.018077 0.01173 0.10685 0.091062 0.0062351 0.0068829 0.0088263 0.01166 0.05146 0.42002 0.38018 0.074902 0.028665 0.011175 0.0043726 0.0068019 0.010162 0.072108 0.47415 0.25746 0.11826 0.027248 0.02571 0.0037248 0.93963 0.032552 0.013928 0.0075712 0.0029151 0.0014171 0.0010527 0.00052634 0.00020244 0.00020244 0.040861 0.02809 0.070679 0.054792 0.064492 0.042139 0.20768 0.20537 0.20686 0.2127 0.21584 0.22153 0.23002 0.2147 0.18939 0.19726 0.20273 0.21589 0.23293 0.24709 0.065717 0.039524 0.23223 0.22182 0.21526 0.20954 0.20795 0.2067 0.20651 0.21244 0.19401 0.20478 0.20982 0.21264 0.22731 0.239 0.060821 0.037348 0.21962 0.20928 0.20562 0.20891 0.21661 0.21636 0.2236 0.22853 0.20942 0.20992 0.20819 0.20551 0.21082 0.2276 0.063957 0.039567 0.21922 0.21019 0.20581 0.20737 0.21305 0.21624 0.22812 0.23098 0.21024 0.205 0.20852 0.20794 0.21261 0.2247 0.068113 0.043537 0.22014 0.21494 0.21152 0.21135 0.21348 0.21473 0.21384 0.22844 0.20453 0.21109 0.21321 0.20951 0.21124 0.22198 0.068736 0.041829 0.20889 0.20322 0.20765 0.20967 0.21638 0.22097 0.23322 0.22477 0.2115 0.20784 0.2062 0.20712 0.21721 0.22536 0.072344 0.044378 0.2173 0.21575 0.21578 0.21178 0.20836 0.21498 0.21604 0.20935 0.19434 0.19564 0.19991 0.21709 0.23555 0.24813 0.073621 0.04638 0.21732 0.21455 0.20961 0.21182 0.21102 0.21613 0.21954 0.18688 0.18429 0.19232 0.20234 0.21263 0.24043 0.28111 0.075442 0.045623 0.22702 0.21723 0.21431 0.20912 0.20833 0.21127 0.21273 0.19657 0.19038 0.19789 0.20068 0.21552 0.23649 0.26246 0.073862 0.041827 0.21627 0.21701 0.20906 0.20709 0.20948 0.21663 0.22446 0.20591 0.20628 0.21061 0.21291 0.21918 0.2226 0.2225 0.064419 0.04099 0.22657 0.21702 0.20625 0.20117 0.20371 0.21595 0.22932 0.22738 0.22596 0.22619 0.20544 0.20516 0.20504 0.20484 0.082153 0.054286 0.19376 0.19397 0.19884 0.20548 0.21406 0.2324 0.26149 0.22015 0.2156 0.21714 0.21615 0.2112 0.20964 0.21012 0.1448 0.088674 0.15885 0.17816 0.20804 0.25262 0.25734 0.23472 0.21026 0.14685 0.17811 0.21951 0.25996 0.27749 0.23267 0.18541 0.10254 0.064297 0.28597 0.24832 0.22271 0.20436 0.1922 0.17708 0.16935 0.20435 0.21225 0.21927 0.22085 0.22251 0.21988 0.2009 0.071734 0.045626 0.24486 0.22439 0.21152 0.20259 0.19914 0.2045 0.21299 0.21923 0.21457 0.20655 0.20538 0.20268 0.21706 0.23453 0.061425 0.03784 0.2111 0.21104 0.21379 0.21387 0.21198 0.21367 0.22455 0.21644 0.2054 0.20103 0.20144 0.21046 0.22721 0.23802 0.074271 0.046255 0.20473 0.20494 0.20693 0.21173 0.21491 0.22532 0.23143 0.22904 0.21585 0.21129 0.20526 0.20993 0.21296 0.21567 0.084832 0.056095 0.21265 0.21309 0.21367 0.21307 0.20759 0.21345 0.22648 0.28969 0.23417 0.21406 0.19635 0.18465 0.18708 0.19399 0.082674 0.05284 0.22718 0.21473 0.20517 0.20473 0.21057 0.21413 0.22348 0.24168 0.22969 0.21459 0.20581 0.20414 0.20042 0.20367 0.081619 0.048292 0.22588 0.21613 0.20641 0.20952 0.21057 0.2129 0.21859 0.22003 0.20252 0.19995 0.20427 0.21224 0.22832 0.23268 0.067204 0.03923 0.22148 0.21163 0.2076 0.2127 0.21301 0.21325 0.22033 0.22541 0.21539 0.20666 0.2084 0.21287 0.2142 0.21707 0.06738 0.039192 0.22094 0.21706 0.22081 0.21242 0.21084 0.21056 0.20736 0.22311 0.20892 0.204 0.20732 0.20951 0.21744 0.22971 0.064351 0.038421 0.21895 0.21175 0.21203 0.21395 0.21022 0.21205 0.22106 0.23431 0.21898 0.212 0.20569 0.2058 0.20203 0.22118 0.070204 0.042564 0.21055 0.20954 0.20865 0.20966 0.21485 0.22132 0.22543 0.22477 0.21507 0.21362 0.21289 0.21241 0.21013 0.21111 0.075604 0.047411 0.21665 0.2111 0.21197 0.21593 0.21358 0.21524 0.21553 0.23993 0.22688 0.21016 0.20198 0.20124 0.20533 0.21448 0 0.00076844 0.9833 0.015872 6.4808e-05 0 0.47175 0.52579 0.0024649 0 0.94017 0.055548 0.0041069 0.00017155 0 1
"S01_I001_F062.tif" 0.17279 0.16783 0.16405 0.16346 0.16404 0.16782 0.2799 0.48061 0.54405 0.44212 0.42458 0.35332 0.085675 0.072985 0.072434 0.085052 0.062585 0.065229 0 0.35729 0.050541 0.0025479 0.060527 0.033053 0.54333 0.00046966 0.70161 0.10406 0.088368 0.077788 0.074568 0.063494 0.047146 0.039965 0.035493 0.031015 0.038474 0.028574 0.025979 0.026994 0.027006 0.025683 0.02302 0.022225 0.019927 0.021937 0.016931 0.017743 0.01409 0.012472 0.012961 0.010259 0.010151 0.008611 0.0088908 0.0080071 0.0081176 0.0076303 0.0065087 0.0061903 0.0062022 0.0063269 0.006135 0.0051425 0.0049983 0.06165 0.059775 0.064516 0.063741 0.063769 0.058851 0.054508 0.060001 0.061562 0.065137 0.068439 0.06809 0.064197 0.060944 0.057129 0.059042 0.060057 0.062085 0.066986 0.058406 0.054286 0.054198 0.054226 0.052967 0.054515 0.054031 0.052377 0.053601 0.0496 0.044225 0.04357 0.042217 0.040263 0.041342 0.043171 0.040512 0.039053 0.038591 0.037927 0.0351 0.053821 0.10934 0.24519 0.24765 0.49407 0.3025 0.54288 0 0 1.3534e-05 0.012828 0.77174 0.19616 0.016399 0.0024189 0.00043554 9.8428e-06 0 2.8298e-05 0.030337 0.78494 0.15936 0.020308 0.0039457 0.00087109 0.00020793 0 0.76878 0.17808 0.037688 0.012114 0.0027388 0.00057088 2.4607e-05 0 0 0 0.0023494 0.0022224 0.0033018 0.14591 0.42028 0.25494 0.10039 0.038352 0.024192 0.008064 0.0015239 0.0033653 0.077148 0.41082 0.31494 0.11531 0.045146 0.01689 0.011175 0.0036828 0.43342 0.12458 0.10826 0.11023 0.097403 0.067496 0.02997 0.017017 0.008699 0.0029208 0.021113 0.010212 0.16589 0.15687 8.9228e-06 7.1383e-05 0.0016418 0.0041402 0.0025073 0.025992 0.041973 0.64088 0.28072 0.0020612 8.9228e-06 0.00016953 0.0022218 0.016159 0.016008 0.052074 0.48996 0.39502 0.02692 0.0014544 0.77511 0.10433 0.061853 0.031614 0.018702 0.0052466 0.0017578 0.00099043 0.00030338 8.9228e-05 0.17567 0.054012 0.015413 0.0061517 0.047158 0.027144 0.21668 0.21187 0.21218 0.21176 0.21302 0.21353 0.22097 0.22778 0.20679 0.19399 0.20332 0.20812 0.21995 0.24005 0.04554 0.025345 0.22293 0.2207 0.21415 0.2106 0.20836 0.21075 0.2125 0.22177 0.20747 0.19842 0.19878 0.20772 0.22371 0.24214 0.042893 0.024365 0.22652 0.21735 0.21013 0.20867 0.21042 0.21161 0.21531 0.22262 0.20253 0.20001 0.20121 0.20886 0.22193 0.24284 0.043202 0.024238 0.222 0.21445 0.21247 0.20896 0.21167 0.21376 0.21669 0.22609 0.21264 0.20457 0.20569 0.20448 0.21393 0.2326 0.041777 0.024457 0.21865 0.21348 0.20986 0.20966 0.21103 0.21361 0.22371 0.23923 0.21464 0.20533 0.20303 0.20617 0.21161 0.21999 0.064553 0.035164 0.19842 0.20156 0.20359 0.2087 0.21648 0.22903 0.24222 0.18897 0.19282 0.19135 0.20426 0.22139 0.2394 0.2618 0.073553 0.041959 0.20471 0.20572 0.20713 0.21254 0.21929 0.222 0.2286 0.16598 0.1712 0.181 0.19841 0.22525 0.25738 0.30078 0.069869 0.042623 0.23227 0.22763 0.21924 0.2105 0.208 0.20333 0.19903 0.15644 0.15887 0.17269 0.20132 0.2241 0.25817 0.32841 0.05745 0.033293 0.24318 0.23108 0.21923 0.20906 0.20398 0.19968 0.19379 0.18108 0.17766 0.17905 0.19343 0.22036 0.25084 0.29758 0.051752 0.030109 0.22555 0.21677 0.21098 0.20799 0.20765 0.21189 0.21918 0.19966 0.19078 0.1898 0.19515 0.21429 0.2421 0.26821 0.073543 0.039146 0.19532 0.19733 0.19881 0.20521 0.21913 0.2322 0.25199 0.22172 0.22076 0.21641 0.21382 0.21057 0.20811 0.20861 0.10039 0.050776 0.18416 0.19243 0.20036 0.207 0.221 0.23967 0.25539 0.2172 0.21999 0.22486 0.22571 0.21831 0.2048 0.18913 0.12373 0.063007 0.19938 0.20683 0.21718 0.2292 0.22984 0.2146 0.20297 0.19004 0.20537 0.21683 0.24058 0.23746 0.21505 0.19467 0.09271 0.051365 0.26439 0.2424 0.22307 0.20749 0.19808 0.1869 0.17767 0.19009 0.19986 0.21611 0.22668 0.22376 0.22227 0.22124 0.066789 0.038471 0.25427 0.23371 0.21626 0.20773 0.19992 0.19424 0.19387 0.20644 0.20685 0.20931 0.20947 0.21779 0.22531 0.22482 0.052962 0.028553 0.20492 0.2065 0.20684 0.21045 0.21753 0.22252 0.23124 0.26838 0.24821 0.21978 0.20607 0.19224 0.18478 0.18055 0.059139 0.03166 0.2047 0.20505 0.20688 0.21218 0.21813 0.22366 0.22941 0.29139 0.25837 0.22566 0.20013 0.18573 0.17099 0.16774 0.06816 0.037592 0.21418 0.21216 0.20907 0.21369 0.21605 0.2166 0.21825 0.32939 0.27168 0.22534 0.19189 0.16886 0.15932 0.15352 0.067399 0.037676 0.23231 0.2269 0.21658 0.21122 0.20414 0.20445 0.2044 0.31089 0.26185 0.22381 0.19755 0.17646 0.16537 0.16407 0.058845 0.032295 0.23395 0.22306 0.21487 0.21064 0.2084 0.2044 0.20468 0.26395 0.24258 0.21878 0.20342 0.1926 0.19138 0.18728 0.040821 0.022976 0.21354 0.20931 0.20975 0.21079 0.20979 0.21814 0.22868 0.23262 0.21473 0.20535 0.20017 0.20245 0.21366 0.23101 0.043383 0.02416 0.21685 0.21657 0.21244 0.2088 0.21216 0.21398 0.2192 0.23982 0.21526 0.2043 0.19825 0.20736 0.21031 0.2247 0.043471 0.024559 0.22324 0.21482 0.21037 0.21208 0.21077 0.2148 0.21393 0.24031 0.21996 0.20838 0.19854 0.19736 0.2071 0.22834 0.04214 0.024199 0.2226 0.21614 0.21119 0.20747 0.21151 0.21387 0.21724 0.24538 0.22372 0.20693 0.197 0.19642 0.20488 0.22566 0.042846 0.025036 0.21591 0.21365 0.21273 0.21174 0.21183 0.21585 0.21829 0.24001 0.2203 0.20328 0.19894 0.19868 0.20851 0.23027 0 0.00096069 0.98309 0.015775 0.00017701 0 0.75904 0.23584 0.0050222 8.9193e-05 0.90342 0.092478 0.0041023 0 0 1
"S01_I001_F063.tif" 0.16862 0.16673 0.1658 0.1663 0.16581 0.16674 0.24574 0.37629 0.37787 0.31161 0.43797 0.4 0.056741 0.061118 0.053847 0.062572 0.058776 0.059339 0 0.42708 0.056376 0.0031682 0.05993 0.024374 0.57423 0.0017824 0.30539 0.20311 0.19131 0.12416 0.095106 0.10228 0.092229 0.089026 0.078788 0.077991 0.069451 0.070496 0.060018 0.051349 0.060749 0.056956 0.048863 0.049089 0.042005 0.041632 0.037304 0.03522 0.035173 0.032175 0.031145 0.028325 0.024796 0.026782 0.028461 0.028023 0.02466 0.024132 0.02324 0.020795 0.020962 0.020515 0.019787 0.018879 0.01825 0.10806 0.1141 0.11704 0.11391 0.10932 0.10408 0.10768 0.11558 0.11461 0.11525 0.11101 0.11129 0.10273 0.10074 0.10233 0.098554 0.092236 0.089319 0.085094 0.089581 0.089371 0.089508 0.09123 0.090194 0.09065 0.088958 0.079775 0.081647 0.084108 0.079717 0.079087 0.07439 0.078857 0.075852 0.077013 0.075011 0.074617 0.07263 0.066291 0.063755 0.063211 0.13913 0.27693 0.27125 0.54807 0.34608 0.55125 0 0 1.511e-05 0.0009996 0.040871 0.59314 0.34973 0.013783 0.001056 0.00040333 1.2204e-05 0.00027431 0.010097 0.26228 0.6415 0.073616 0.0082938 0.0023624 0.0012832 0.00028651 0.96592 0.011968 0.0093521 0.0056907 0.0030122 0.0016412 0.0013111 0.001056 4.8237e-05 0 0.0011054 0.00042517 0.0062075 0.076276 0.22372 0.27755 0.21667 0.094898 0.056548 0.046599 0.0011054 0.0016156 0.036139 0.19269 0.34311 0.20187 0.10128 0.053231 0.031973 0.03699 0.45782 0.086905 0.078656 0.085204 0.081888 0.081122 0.055612 0.043963 0.022194 0.0066327 0.007239 0.0048237 0.04504 0.0401 0.00062001 0.0045881 0.010416 0.049632 0.20101 0.28359 0.2149 0.12572 0.076664 0.032861 0.0021855 0.0060296 0.038735 0.17949 0.34656 0.22161 0.12403 0.05701 0.0066186 0.017732 0.96878 0.012803 0.0075486 0.0046966 0.0028365 0.00155 0.0011005 0.00046501 0.0001395 7.7501e-05 0.040624 0.022665 0.032474 0.023247 0.028349 0.016739 0.22022 0.21501 0.21344 0.21556 0.21308 0.21013 0.21257 0.21837 0.21628 0.2095 0.21102 0.21179 0.21149 0.22155 0.031843 0.01933 0.20866 0.20678 0.21093 0.21151 0.20984 0.22165 0.23064 0.2197 0.2077 0.20756 0.20956 0.21171 0.21534 0.22843 0.032808 0.018791 0.22157 0.21699 0.20977 0.20826 0.20949 0.21398 0.21995 0.20919 0.20305 0.19948 0.20964 0.21463 0.2202 0.2438 0.030317 0.017396 0.21655 0.21506 0.21501 0.2139 0.21336 0.21221 0.21392 0.20898 0.2042 0.20432 0.21373 0.21321 0.21764 0.23792 0.028285 0.015812 0.22407 0.2195 0.21371 0.21265 0.21234 0.20879 0.20895 0.21442 0.21042 0.21364 0.21238 0.20911 0.21635 0.22369 0.028618 0.016998 0.22494 0.21225 0.20682 0.20664 0.20646 0.21198 0.23092 0.2142 0.20899 0.20386 0.20888 0.21044 0.21786 0.23578 0.037365 0.023798 0.20144 0.19867 0.20296 0.20403 0.21327 0.22814 0.25149 0.21036 0.20039 0.19338 0.20497 0.21262 0.22696 0.25133 0.050983 0.032317 0.19371 0.20048 0.20126 0.2084 0.22304 0.23729 0.23581 0.17235 0.17495 0.17592 0.18772 0.21437 0.25234 0.32234 0.041042 0.025769 0.2465 0.23356 0.22372 0.20997 0.19687 0.19275 0.19663 0.18885 0.18435 0.18933 0.19779 0.21403 0.23951 0.28615 0.030702 0.018229 0.23883 0.22275 0.20926 0.20539 0.20702 0.20814 0.2086 0.21153 0.20822 0.20334 0.21321 0.21248 0.21518 0.23602 0.034072 0.020711 0.22215 0.21328 0.20941 0.20504 0.20723 0.2132 0.22969 0.20349 0.20574 0.20722 0.21144 0.2201 0.22729 0.22472 0.063608 0.050822 0.16018 0.15941 0.17044 0.19055 0.22338 0.26774 0.32831 0.17257 0.18492 0.19124 0.2028 0.23436 0.25562 0.25848 0.12444 0.080262 0.16984 0.18742 0.22125 0.26065 0.25809 0.22427 0.17849 0.13113 0.1664 0.22941 0.26635 0.28228 0.2416 0.18283 0.058112 0.040452 0.32212 0.26835 0.23139 0.19336 0.16949 0.16 0.1553 0.21363 0.22223 0.23394 0.23235 0.21179 0.19745 0.18861 0.033916 0.022384 0.24406 0.22075 0.21281 0.20449 0.20084 0.20365 0.2134 0.2257 0.21289 0.20904 0.20827 0.20947 0.21496 0.21967 0.034674 0.021846 0.21171 0.20745 0.20476 0.20412 0.20826 0.21894 0.24477 0.21825 0.21003 0.21419 0.21007 0.21337 0.21585 0.21825 0.053329 0.03904 0.19187 0.18723 0.19039 0.20489 0.21886 0.23725 0.26951 0.29734 0.24469 0.20835 0.19332 0.18759 0.18691 0.1818 0.059342 0.043768 0.25057 0.23478 0.21754 0.20833 0.19935 0.19533 0.19409 0.34682 0.25287 0.2078 0.18639 0.17431 0.16669 0.16513 0.036711 0.025115 0.25978 0.23469 0.21679 0.2022 0.19461 0.19622 0.19572 0.26566 0.22956 0.20973 0.20143 0.19529 0.19717 0.20115 0.031682 0.020222 0.22365 0.2125 0.21075 0.21178 0.20627 0.21518 0.21987 0.22846 0.21428 0.21141 0.20827 0.20852 0.20784 0.22121 0.031661 0.018865 0.21866 0.21197 0.20839 0.20963 0.20909 0.21597 0.22628 0.21568 0.21782 0.21274 0.20692 0.21088 0.21371 0.22224 0.033843 0.020843 0.22499 0.21421 0.2079 0.20664 0.20789 0.21368 0.22469 0.23874 0.22096 0.20652 0.20147 0.20557 0.20516 0.22157 0.03547 0.02252 0.22202 0.21253 0.20888 0.2089 0.21071 0.21606 0.2209 0.24231 0.22183 0.2146 0.20055 0.19639 0.2027 0.22163 0.031161 0.020944 0.23438 0.21869 0.21113 0.2044 0.20177 0.21192 0.21771 0.22975 0.21776 0.21361 0.20868 0.20105 0.20944 0.21972 0.031005 0.018933 0.22025 0.21323 0.21175 0.20879 0.21167 0.21183 0.22248 0.22675 0.21843 0.21379 0.21036 0.2034 0.20781 0.21946 0 5.3119e-05 0.68406 0.31382 0.0020678 0 0.11778 0.87101 0.0098054 0.001399 0.962 0.027289 0.008544 0.002162 8.6923e-06 1
"S01_I001_F064.tif" 0.17028 0.16713 0.16508 0.1653 0.16508 0.16713 0.42328 0.54562 0.51565 0.36076 0.4431 0.44797 0.082101 0.065122 0.060875 0.071029 0.059454 0.068465 0 0.35021 0.035827 0.0012819 0.014975 0.038513 0.50751 0.0019982 0.11278 0.061912 0.053909 0.040021 0.0425 0.036133 0.033922 0.031828 0.02748 0.023385 0.021439 0.020314 0.019446 0.01861 0.017651 0.015235 0.017761 0.016042 0.01564 0.014958 0.012548 0.013359 0.013672 0.013837 0.013192 0.011404 0.01091 0.009237 0.009626 0.0078213 0.0073642 0.0069278 0.0065394 0.0067647 0.0067305 0.0060646 0.0060097 0.0057104 0.0055191 0.059658 0.059162 0.058409 0.054097 0.053467 0.05321 0.051451 0.04995 0.051358 0.049818 0.052134 0.054796 0.054254 0.054354 0.049512 0.051872 0.053106 0.051776 0.053674 0.053744 0.051071 0.049417 0.04786 0.049166 0.051664 0.050343 0.047073 0.047266 0.045209 0.041343 0.041875 0.04411 0.044812 0.04138 0.03829 0.037924 0.039073 0.039018 0.035602 0.03408 0.058298 0.12175 0.23793 0.23887 0.47733 0.29981 0.50111 0 0 3.3979e-06 0.005713 0.70184 0.28762 0.0046936 0.00012685 0 0 0 0.00042134 0.025625 0.86363 0.10235 0.0068298 0.0011315 1.3592e-05 0 0 0.97251 0.013533 0.0091199 0.0028656 0.0013761 0.00058444 1.0194e-05 0 0 0 0.0016839 0.00096954 0.0015819 0.0085217 0.12104 0.439 0.27382 0.10716 0.037863 0.0083686 0.001837 0.0014798 0.018115 0.16941 0.38414 0.21835 0.11726 0.059448 0.023218 0.0067357 0.61754 0.076746 0.073736 0.067765 0.041792 0.038628 0.036536 0.020105 0.015359 0.011788 0.024176 0.015177 0.082249 0.061728 0.0017134 0.0050689 0.0021061 0.0141 0.063076 0.12512 0.19579 0.40469 0.18191 0.0064254 0.00074963 0.0085314 0.034697 0.062076 0.09713 0.088634 0.28589 0.34693 0.071536 0.0038195 0.97426 0.011066 0.0043193 0.0021775 0.0016777 0.0018562 0.00078532 0.001999 0.0012851 0.00057114 0.034673 0.032167 0.046786 0.044173 0.0583 0.039985 0.21711 0.21222 0.21008 0.21197 0.21252 0.21495 0.22115 0.23996 0.20722 0.20088 0.19173 0.20124 0.21845 0.24051 0.05454 0.035596 0.23154 0.21888 0.21181 0.20787 0.20731 0.20961 0.21299 0.22267 0.21066 0.20502 0.20072 0.20786 0.21629 0.23677 0.05163 0.034913 0.21959 0.21063 0.2058 0.20675 0.21277 0.21881 0.22565 0.23035 0.20736 0.20747 0.20127 0.20582 0.21768 0.23006 0.051902 0.035431 0.2177 0.2108 0.20446 0.2077 0.21698 0.21696 0.2254 0.24188 0.21656 0.20885 0.20285 0.2011 0.20392 0.22485 0.051699 0.034596 0.22237 0.21951 0.21521 0.21031 0.20587 0.20858 0.21815 0.22332 0.2082 0.20939 0.21286 0.21016 0.21242 0.22366 0.059785 0.039494 0.2047 0.20195 0.20426 0.2064 0.21326 0.22591 0.24352 0.22253 0.2114 0.20503 0.20888 0.20907 0.21546 0.22763 0.072581 0.046719 0.21037 0.20717 0.20917 0.21166 0.21549 0.22033 0.22581 0.18877 0.1855 0.18879 0.19921 0.21667 0.24433 0.27673 0.069958 0.049552 0.23289 0.22378 0.21698 0.20893 0.20558 0.2085 0.20333 0.17792 0.1759 0.17986 0.18955 0.21023 0.24906 0.31748 0.059066 0.038756 0.23701 0.22293 0.20955 0.20397 0.20576 0.20552 0.21526 0.20498 0.19293 0.19479 0.20861 0.21413 0.22851 0.25605 0.056025 0.035619 0.22272 0.2139 0.20985 0.20916 0.21169 0.2142 0.21847 0.21511 0.20236 0.20334 0.20932 0.21235 0.22029 0.23722 0.05504 0.036752 0.2221 0.21233 0.20485 0.20089 0.20448 0.21774 0.23761 0.23395 0.21843 0.21546 0.20785 0.20337 0.20833 0.21262 0.081232 0.057568 0.17474 0.17901 0.18308 0.19402 0.21825 0.25305 0.29786 0.23343 0.23285 0.22879 0.22494 0.21216 0.19556 0.17227 0.14353 0.085487 0.17196 0.19019 0.21978 0.24716 0.24783 0.2251 0.19799 0.149 0.19904 0.24831 0.25129 0.25704 0.23232 0.163 0.090866 0.058028 0.30329 0.25846 0.22263 0.19933 0.18341 0.17006 0.16281 0.17389 0.18117 0.21415 0.23271 0.23691 0.23517 0.22599 0.059894 0.04202 0.24921 0.22437 0.20858 0.20115 0.19702 0.20282 0.21684 0.22427 0.21075 0.20729 0.20641 0.20497 0.2145 0.23182 0.04967 0.03162 0.22255 0.21778 0.21408 0.20985 0.20923 0.20611 0.2204 0.23229 0.2211 0.21302 0.20611 0.20553 0.20402 0.21794 0.052507 0.033114 0.21568 0.20765 0.20875 0.20852 0.20996 0.21728 0.23215 0.23991 0.21819 0.20777 0.20033 0.20372 0.21102 0.21906 0.06229 0.042696 0.20718 0.20514 0.20409 0.20566 0.21272 0.22385 0.24137 0.31184 0.22674 0.20546 0.19561 0.18752 0.18462 0.18821 0.072139 0.045632 0.21728 0.21408 0.21219 0.21213 0.20974 0.2119 0.22267 0.28277 0.24173 0.21822 0.20255 0.19294 0.18178 0.18001 0.065676 0.04228 0.23913 0.21891 0.21394 0.20913 0.20711 0.20499 0.20678 0.22593 0.21052 0.20884 0.2086 0.20781 0.21351 0.22478 0.047721 0.030481 0.21764 0.21028 0.20815 0.20931 0.2143 0.21614 0.22419 0.21771 0.21439 0.20506 0.20676 0.21152 0.21509 0.22947 0.048733 0.029608 0.22235 0.21273 0.21268 0.2104 0.21085 0.21108 0.2199 0.21877 0.20693 0.20112 0.2047 0.21667 0.22036 0.23145 0.050137 0.030403 0.21988 0.21473 0.20944 0.21015 0.21389 0.2143 0.21761 0.22109 0.20995 0.20481 0.2057 0.21247 0.21892 0.22707 0.050981 0.033308 0.21523 0.21423 0.21024 0.21055 0.21021 0.21326 0.22628 0.2292 0.21166 0.20516 0.20296 0.20569 0.21425 0.23109 0.053709 0.036227 0.21954 0.20776 0.20337 0.2087 0.2106 0.21984 0.23019 0.24519 0.21633 0.20064 0.19998 0.20553 0.21087 0.22146 0 0.0037698 0.99094 0.0052866 0 0 0.80454 0.19336 0.0021047 0 0.96173 0.030057 0.0082163 0 0 1
"S01_I001_F065.tif" 0.17017 0.1664 0.16507 0.16695 0.16504 0.16637 0.4286 0.53736 0.53902 0.34485 0.57733 0.61065 0.096301 0.075122 0.073089 0.078293 0.074456 0.076785 0 0.37034 0.03661 0.0013385 0.0097678 0.040433 0.50941 0.00014898 0.026034 0.02275 0.0212 0.016376 0.01243 0.010905 0.010799 0.0099916 0.008133 0.007611 0.0061492 0.0065439 0.0057438 0.005717 0.0050745 0.0042137 0.0041436 0.0038094 0.003309 0.0028648 0.0026341 0.0024595 0.002211 0.0020696 0.0018515 0.0019691 0.0015712 0.0014271 0.0014066 0.0013126 0.0011598 0.0010118 0.0010142 0.0009603 0.00080801 0.00079433 0.00072105 0.00065372 0.00061443 0.01137 0.010754 0.01027 0.0097574 0.0088853 0.0090706 0.0091663 0.0090728 0.0090968 0.009063 0.0089432 0.0086639 0.0082497 0.0081689 0.0079814 0.0078126 0.0074419 0.0077854 0.0077166 0.0077613 0.0076077 0.0073951 0.0076231 0.0072675 0.0072969 0.0073805 0.0079341 0.0077586 0.0076795 0.0075543 0.0076192 0.0075682 0.0078834 0.0077015 0.0074424 0.0068027 0.0065051 0.0064543 0.0063324 0.0067429 0.062614 0.14441 0.28596 0.2931 0.58491 0.39076 0.58849 0 1.2397e-05 0.00061158 0.0086572 0.37337 0.60902 0.0081076 0.00021488 0 0 0 0.00021901 0.013095 0.75901 0.21696 0.0099299 0.00074381 4.1323e-05 0 0 0.89856 0.078501 0.017017 0.0038554 0.0014794 0.00058265 0 0 0 0 0.0015765 0.0070941 0.0015765 0.0036784 0.12874 0.30925 0.37047 0.11771 0.048345 0.011561 0.0036784 0.0060431 0.0021019 0.13163 0.39753 0.25118 0.11876 0.058066 0.01918 0.011823 0.45507 0.12428 0.081713 0.085129 0.075407 0.064898 0.039411 0.029427 0.029953 0.014714 0.017161 0.013223 0.36972 0.36777 0.0019076 0.0024945 0.02245 0.016434 0.017461 0.034043 0.1482 0.38254 0.35627 0.018195 0.0020543 0.0061629 0.01438 0.019222 0.046955 0.11842 0.38474 0.34336 0.052825 0.011886 0.88041 0.067792 0.030374 0.014087 0.0045488 0.0017608 0.00058694 0.00029347 0 0.00014674 0.031955 0.024381 0.26047 0.22728 0.04127 0.022087 0.25856 0.24668 0.22615 0.20976 0.19449 0.17812 0.18623 0.21062 0.2105 0.21963 0.21327 0.20869 0.21108 0.22621 0.048645 0.027735 0.19172 0.20201 0.20249 0.21339 0.22174 0.23165 0.237 0.18885 0.2018 0.21775 0.20947 0.21944 0.23073 0.23195 0.051785 0.02738 0.2086 0.21515 0.22024 0.21075 0.21684 0.2191 0.20932 0.21961 0.21519 0.22435 0.22284 0.21692 0.19942 0.20167 0.044794 0.024023 0.22147 0.21566 0.21096 0.20387 0.20803 0.2178 0.22221 0.22791 0.20156 0.19886 0.21138 0.21259 0.20644 0.24126 0.04529 0.024158 0.22132 0.21678 0.20693 0.20592 0.20717 0.21318 0.22871 0.21096 0.19222 0.2 0.21 0.21946 0.22066 0.24669 0.044414 0.021266 0.22118 0.21158 0.21173 0.20357 0.21192 0.21533 0.22468 0.21263 0.21504 0.20156 0.20074 0.20449 0.21988 0.24566 0.050063 0.023597 0.20936 0.2043 0.20436 0.20673 0.21305 0.22385 0.23836 0.20537 0.21612 0.20119 0.19536 0.2162 0.22324 0.24252 0.057379 0.033871 0.20182 0.20519 0.20878 0.20239 0.203 0.22384 0.25498 0.18527 0.18908 0.17795 0.17766 0.21629 0.24283 0.31092 0.059274 0.03242 0.23942 0.21502 0.20464 0.19963 0.20922 0.21806 0.21402 0.18591 0.17952 0.18361 0.21616 0.22177 0.23777 0.27525 0.060703 0.033852 0.22054 0.20875 0.20397 0.19835 0.20572 0.22255 0.24013 0.19874 0.19059 0.19421 0.20136 0.2138 0.23039 0.27091 0.054563 0.028328 0.21684 0.21984 0.20551 0.21097 0.21559 0.22019 0.21106 0.21183 0.20231 0.21546 0.21071 0.21595 0.22274 0.221 0.063423 0.038705 0.19451 0.18395 0.17544 0.18857 0.20669 0.24916 0.30168 0.1844 0.19866 0.21025 0.22061 0.21955 0.21999 0.24653 0.13088 0.076054 0.164 0.17938 0.2156 0.24118 0.25104 0.23607 0.21273 0.15849 0.18976 0.2276 0.2483 0.25532 0.23545 0.18508 0.098199 0.050379 0.28941 0.25668 0.23724 0.21179 0.18038 0.16261 0.16189 0.20739 0.20958 0.21137 0.22493 0.23576 0.21408 0.19689 0.081289 0.048356 0.2074 0.20147 0.20356 0.20594 0.22275 0.22758 0.2313 0.22966 0.22203 0.21128 0.21823 0.20917 0.2135 0.19613 0.053326 0.027884 0.20113 0.20129 0.22215 0.21614 0.21938 0.21865 0.22126 0.223 0.22591 0.21514 0.22279 0.20117 0.21132 0.20067 0.056349 0.030659 0.21098 0.20972 0.20411 0.19827 0.20905 0.22518 0.2427 0.25347 0.22469 0.20602 0.20031 0.20344 0.20709 0.20498 0.074513 0.043398 0.20001 0.20691 0.20688 0.20385 0.2181 0.23049 0.23375 0.28629 0.22471 0.20192 0.18541 0.18511 0.20394 0.21263 0.072476 0.043843 0.23503 0.2272 0.22379 0.21357 0.20286 0.20292 0.19463 0.23921 0.22226 0.20831 0.19765 0.19739 0.21438 0.2208 0.061736 0.033989 0.21685 0.20962 0.2091 0.21906 0.21484 0.21191 0.21862 0.22862 0.22469 0.19719 0.18718 0.19891 0.22191 0.2415 0.062956 0.033588 0.21165 0.21368 0.22501 0.22004 0.20864 0.20754 0.21343 0.18902 0.19335 0.21713 0.22386 0.20382 0.23698 0.23585 0.071831 0.041221 0.19043 0.18646 0.20595 0.21072 0.22676 0.23816 0.24152 0.18138 0.18227 0.1924 0.21255 0.23213 0.23486 0.26442 0.095409 0.051625 0.1898 0.19786 0.21464 0.22464 0.22024 0.22821 0.22461 0.18322 0.1861 0.22476 0.22716 0.23572 0.22661 0.21644 0.07631 0.042441 0.24403 0.22432 0.21895 0.20378 0.20886 0.19838 0.20167 0.20005 0.18795 0.19701 0.2085 0.22806 0.22257 0.25585 0.083478 0.049367 0.20667 0.20997 0.21735 0.21645 0.20566 0.21503 0.22887 0.18655 0.18267 0.19161 0.20404 0.22298 0.23999 0.27216 0 0.0014868 0.99591 0.0026043 0 0 0.54372 0.45567 0.00060125 0 0.96334 0.035526 0.0011339 0 0 1
"S01_I001_F066.tif" 0.17096 0.16723 0.16479 0.16498 0.1648 0.16724 0.3139 0.36115 0.43082 0.2649 0.48862 0.43744 0.071486 0.044592 0.053136 0.054028 0.060575 0.055806 0 0.37028 0.036588 0.0013369 0.045271 0.048976 0.47966 0.00047294 0.64245 0.082713 0.06676 0.056276 0.052355 0.042009 0.026593 0.02716 0.02696 0.017532 0.01866 0.016992 0.015452 0.015368 0.015402 0.01314 0.013575 0.013972 0.01414 0.011312 0.010505 0.01006 0.0095324 0.0090955 0.008579 0.008358 0.0074947 0.0070417 0.0073542 0.0070304 0.0061231 0.0059339 0.0056689 0.0053827 0.0050803 0.0046261 0.004746 0.0040606 0.0040651 0.051934 0.04861 0.045436 0.041121 0.040363 0.040439 0.039229 0.039786 0.038392 0.039394 0.038564 0.03781 0.036968 0.040045 0.039199 0.039978 0.037796 0.037526 0.036188 0.036165 0.035804 0.03588 0.035851 0.034857 0.034005 0.033843 0.032342 0.031684 0.030696 0.032349 0.032066 0.030172 0.029704 0.029585 0.029251 0.028289 0.025428 0.025313 0.02437 0.023392 0.058106 0.12053 0.24783 0.24927 0.4979 0.30965 0.51908 0 0 4.1707e-06 0.00058807 0.40831 0.57826 0.010737 0.001817 0.00028639 5.561e-06 0 1.3902e-06 0.0012943 0.82585 0.15869 0.010246 0.0029821 0.000741 0.00019046 5.561e-06 0.95258 0.024032 0.011767 0.0060406 0.0031489 0.0014695 0.00077019 0.00019324 0 0 0.010382 0.0017672 0.0066269 0.04683 0.22797 0.26618 0.21847 0.14601 0.051911 0.023857 0.0019881 0.0097195 0.048376 0.20345 0.25425 0.22907 0.14137 0.065606 0.030042 0.016125 0.27082 0.064502 0.085266 0.11376 0.11111 0.10736 0.099845 0.076872 0.048818 0.021648 0.0068317 0.0033366 0.15603 0.1279 5.9988e-05 0.00011998 0.0095981 0.0012597 0.005099 0.057109 0.33425 0.44289 0.13677 0.012837 5.9988e-05 0.0040792 0.0053389 0.014037 0.13611 0.29154 0.28062 0.19802 0.065747 0.0044391 0.75975 0.12304 0.059868 0.028134 0.013497 0.0053989 0.0034193 0.0027594 0.0029994 0.0011398 0.027236 0.015015 0.043376 0.041707 0.029885 0.020483 0.23358 0.21486 0.21075 0.21319 0.2091 0.20613 0.21238 0.21977 0.2104 0.20796 0.20959 0.21277 0.20997 0.22953 0.031414 0.019861 0.22443 0.21897 0.21773 0.21197 0.20945 0.20736 0.21009 0.22138 0.20803 0.20108 0.20457 0.21078 0.21797 0.2362 0.032189 0.018733 0.20692 0.21309 0.2184 0.21633 0.21599 0.21487 0.21439 0.21425 0.20565 0.19616 0.1995 0.20407 0.22245 0.25791 0.031645 0.017534 0.21857 0.21121 0.20805 0.20845 0.21068 0.21408 0.22895 0.1992 0.20927 0.20714 0.20592 0.21825 0.22476 0.23545 0.036714 0.021175 0.21487 0.21441 0.20331 0.21416 0.21486 0.21489 0.22349 0.20535 0.20691 0.21686 0.21239 0.20872 0.21721 0.23255 0.033552 0.019701 0.21392 0.20978 0.20681 0.20476 0.21433 0.22211 0.22829 0.20665 0.21661 0.19665 0.20092 0.21081 0.22034 0.24802 0.046915 0.030182 0.19652 0.20486 0.21019 0.20565 0.21244 0.22587 0.24447 0.18312 0.19837 0.18247 0.19609 0.21455 0.24062 0.28478 0.057382 0.037842 0.20667 0.20707 0.21571 0.21741 0.21886 0.21304 0.22123 0.16643 0.16951 0.17546 0.18661 0.22048 0.25807 0.32344 0.047737 0.027962 0.25878 0.24231 0.22419 0.20087 0.19866 0.19288 0.1823 0.17818 0.1823 0.19202 0.19726 0.21114 0.23511 0.30398 0.042099 0.023345 0.22192 0.21065 0.20296 0.20487 0.21163 0.21756 0.2304 0.20384 0.19702 0.20553 0.21844 0.2248 0.22226 0.2281 0.035556 0.023617 0.21027 0.19713 0.20336 0.20959 0.21432 0.22317 0.24217 0.23446 0.22225 0.21814 0.21067 0.20773 0.20415 0.20261 0.063183 0.043833 0.1652 0.17092 0.17833 0.19592 0.22363 0.26155 0.30447 0.20763 0.21525 0.21421 0.22868 0.21548 0.21191 0.20683 0.10999 0.069003 0.16773 0.18283 0.21463 0.24724 0.25391 0.23081 0.20284 0.15761 0.18167 0.22636 0.27304 0.27685 0.22241 0.16206 0.073387 0.044749 0.29204 0.26605 0.23503 0.20931 0.18474 0.16031 0.15252 0.19869 0.20174 0.2107 0.23097 0.23528 0.22168 0.20093 0.046772 0.029598 0.2649 0.23262 0.21345 0.20011 0.19632 0.19372 0.19888 0.2176 0.2004 0.18895 0.19244 0.22458 0.23557 0.24046 0.038245 0.02247 0.21135 0.20804 0.20794 0.20693 0.21545 0.21501 0.23528 0.21988 0.21153 0.2072 0.20886 0.21177 0.21709 0.22367 0.043593 0.029052 0.20739 0.20642 0.20416 0.20064 0.21126 0.22895 0.24117 0.27738 0.23552 0.21168 0.19341 0.18462 0.1886 0.20879 0.056555 0.039101 0.18634 0.1962 0.20667 0.21253 0.22666 0.23141 0.24019 0.31662 0.25143 0.21948 0.18088 0.17418 0.18105 0.17634 0.062042 0.036779 0.22555 0.22626 0.22055 0.20774 0.20997 0.20918 0.20075 0.27096 0.24112 0.21878 0.2063 0.18849 0.18638 0.18798 0.053006 0.029038 0.2291 0.21764 0.21075 0.20887 0.2146 0.21223 0.20681 0.24005 0.21425 0.21196 0.20256 0.20564 0.20928 0.21625 0.038353 0.023298 0.21656 0.21146 0.20602 0.20252 0.21122 0.2226 0.22963 0.22215 0.2068 0.21591 0.20704 0.20518 0.21408 0.22883 0.043732 0.025217 0.22057 0.21412 0.21344 0.20736 0.21008 0.21431 0.22012 0.22972 0.21279 0.20564 0.20939 0.20669 0.21334 0.22243 0.043908 0.025009 0.20663 0.21308 0.21105 0.21098 0.21089 0.21669 0.23068 0.21313 0.21418 0.2097 0.21243 0.2092 0.21356 0.2278 0.045095 0.024716 0.214 0.21597 0.21334 0.21236 0.21306 0.21487 0.21641 0.23147 0.22386 0.20212 0.19694 0.20626 0.21096 0.2284 0.047665 0.026201 0.20929 0.21543 0.20842 0.20712 0.20679 0.22276 0.2302 0.21961 0.21699 0.21205 0.20079 0.20462 0.21516 0.23078 0 0 0.9744 0.02556 3.6307e-05 0 0.6492 0.34083 0.0098889 8.3507e-05 0.9314 0.057387 0.010029 0.0011848 0 1
"S01_I001_F067.tif" 0.16881 0.16659 0.1657 0.16661 0.1657 0.16659 0.4267 0.61658 0.64054 0.38438 0.45922 0.40617 0.085606 0.074625 0.074358 0.076021 0.057386 0.058308 0 0.345 0.036026 0.0012962 0.006966 0.041264 0.50522 0.0019267 0.12841 0.089529 0.07668 0.052061 0.03389 0.035826 0.03208 0.030408 0.029023 0.027842 0.023681 0.022197 0.025729 0.016695 0.017851 0.016455 0.012969 0.01373 0.012819 0.011506 0.010232 0.010953 0.010658 0.0089504 0.0097525 0.0088029 0.0077199 0.0081842 0.006494 0.0067567 0.0063929 0.005789 0.0053737 0.0050554 0.0048533 0.0048472 0.0046965 0.0040354 0.0040482 0.050827 0.044448 0.041642 0.038821 0.03795 0.038019 0.037026 0.037094 0.037855 0.036097 0.035264 0.035337 0.036001 0.038836 0.038259 0.038243 0.038292 0.037339 0.037329 0.039089 0.038806 0.038543 0.038372 0.039101 0.038617 0.038319 0.043326 0.042789 0.042224 0.044084 0.044296 0.044546 0.046099 0.045835 0.044049 0.043744 0.044623 0.04419 0.041706 0.039356 0.061648 0.13917 0.25573 0.27098 0.58396 0.34316 0.53526 0 0 0.00012146 0.011459 0.75478 0.22909 0.0041498 0.00039176 2.3815e-06 0 1.1908e-05 0.0021362 0.053479 0.86805 0.070958 0.0044213 0.00085855 8.5736e-05 0 0 0.97428 0.014292 0.0084307 0.0026507 0.00034532 4.7631e-06 0 0 0 0 0.0014251 0 0.00025149 0.025149 0.36432 0.35988 0.16313 0.044178 0.027664 0.013999 0.0012574 0.00050298 0.025652 0.38888 0.36625 0.11719 0.059351 0.025316 0.012155 0.003437 0.58211 0.060357 0.0705 0.078883 0.072848 0.05407 0.046609 0.018778 0.012323 0.0035208 0.015872 0.0071446 0.14247 0.1167 0.0012076 0.00054889 0.000988 0.021956 0.070075 0.089176 0.070989 0.25476 0.39835 0.091957 0.0005123 0.025578 0.044204 0.059682 0.071612 0.04252 0.15116 0.3589 0.20803 0.0378 0.97541 0.008892 0.0066232 0.0032567 0.0029274 0.0013173 0.00076844 0.00036593 0.00029274 0.00014637 0.036716 0.02453 0.046772 0.032151 0.046637 0.029427 0.21498 0.21244 0.2131 0.21131 0.2094 0.21288 0.22589 0.22236 0.2053 0.21163 0.20514 0.20913 0.21493 0.23151 0.041393 0.026359 0.23764 0.22159 0.2108 0.21198 0.20721 0.20608 0.2047 0.21564 0.20929 0.20188 0.19923 0.21208 0.2185 0.24339 0.037712 0.026146 0.2139 0.21124 0.21385 0.21073 0.21022 0.21684 0.22322 0.22887 0.21922 0.20259 0.20322 0.20539 0.21316 0.22755 0.039565 0.026154 0.21517 0.20795 0.21005 0.2151 0.21368 0.2182 0.21984 0.22205 0.21997 0.21 0.20189 0.20515 0.21365 0.22728 0.042226 0.026084 0.20965 0.21674 0.20868 0.21285 0.21524 0.21454 0.22229 0.22793 0.22415 0.209 0.20776 0.20815 0.20705 0.21596 0.066016 0.04039 0.19978 0.20473 0.20679 0.20975 0.21536 0.22818 0.23541 0.18589 0.18954 0.19962 0.20845 0.2211 0.23501 0.26039 0.081362 0.054834 0.19921 0.20333 0.20399 0.21205 0.21821 0.22658 0.23663 0.16076 0.16876 0.17286 0.19518 0.22319 0.26628 0.31298 0.080569 0.059832 0.22771 0.22438 0.2196 0.21169 0.20854 0.20506 0.20302 0.13959 0.14934 0.15715 0.17801 0.21105 0.28133 0.38353 0.057265 0.040074 0.25484 0.23944 0.22131 0.20664 0.20054 0.19252 0.18471 0.17099 0.16612 0.18031 0.19086 0.20597 0.24651 0.33922 0.039277 0.025078 0.23575 0.22359 0.21315 0.21083 0.20476 0.20149 0.21044 0.20369 0.19859 0.19596 0.1983 0.21224 0.2283 0.26292 0.057972 0.040423 0.19008 0.19447 0.2018 0.20238 0.21175 0.23398 0.26554 0.25644 0.24561 0.22819 0.20595 0.20169 0.18955 0.17258 0.10822 0.074812 0.16975 0.17783 0.18762 0.19777 0.21473 0.24826 0.30404 0.23379 0.244 0.23861 0.23069 0.21034 0.18115 0.16142 0.1812 0.11031 0.16939 0.18522 0.21723 0.25031 0.24791 0.22287 0.20707 0.1648 0.19289 0.249 0.26968 0.26517 0.20984 0.14861 0.13529 0.079239 0.2869 0.25203 0.22765 0.2101 0.19371 0.17051 0.1591 0.17376 0.20954 0.22791 0.2335 0.22909 0.22281 0.20339 0.076701 0.049201 0.28156 0.24613 0.22024 0.19994 0.18991 0.18025 0.18197 0.173 0.18629 0.20202 0.21572 0.23797 0.23838 0.24661 0.034018 0.020591 0.2054 0.20753 0.20685 0.21324 0.21813 0.21932 0.22954 0.23071 0.21176 0.19792 0.20139 0.20922 0.21698 0.23204 0.041737 0.029213 0.20303 0.20483 0.20673 0.20334 0.21243 0.22397 0.24567 0.28447 0.22805 0.20262 0.19007 0.19191 0.20054 0.20235 0.060646 0.045964 0.19816 0.19835 0.19608 0.2062 0.22101 0.23198 0.24822 0.35234 0.25289 0.2078 0.17707 0.17154 0.17075 0.16761 0.075602 0.050745 0.21079 0.21276 0.21609 0.21325 0.21564 0.21548 0.21598 0.34284 0.25661 0.21351 0.18594 0.17276 0.16621 0.16212 0.067643 0.041407 0.23509 0.23345 0.21912 0.21009 0.20786 0.19995 0.19444 0.27747 0.24505 0.22217 0.20136 0.19589 0.18507 0.17298 0.04581 0.029958 0.21743 0.21407 0.20808 0.21116 0.21128 0.21534 0.22263 0.20157 0.19696 0.19937 0.20775 0.22468 0.2255 0.24418 0.044056 0.026697 0.22389 0.2158 0.21251 0.21185 0.20945 0.21306 0.21344 0.20884 0.20733 0.20722 0.20637 0.21465 0.22153 0.23406 0.04064 0.027098 0.22307 0.21381 0.20723 0.20469 0.2108 0.21741 0.22298 0.21162 0.20959 0.20815 0.20271 0.21527 0.2139 0.23877 0.042821 0.026791 0.21771 0.21268 0.21127 0.20975 0.20893 0.21575 0.22391 0.22762 0.21278 0.20061 0.19669 0.20939 0.22104 0.23188 0.045224 0.028335 0.2184 0.21548 0.21353 0.20743 0.20592 0.2164 0.22283 0.22207 0.20665 0.20826 0.20194 0.21008 0.21648 0.23453 0 0.00075041 0.98996 0.0092933 0 4.0129e-06 0.82275 0.17419 0.0030636 0 0.96098 0.03802 0.00099749 0 0 1
"S01_I001_F068.tif" 0.17084 0.16697 0.16481 0.16559 0.16481 0.16697 0.37944 0.53194 0.5107 0.35962 0.43917 0.44336 0.097013 0.068832 0.062596 0.077082 0.061929 0.073631 0 0.34828 0.035315 0.0012456 0.031368 0.048738 0.48095 0.0002851 0.32448 0.039967 0.034753 0.034192 0.027614 0.017494 0.020901 0.019907 0.016631 0.018577 0.013238 0.014628 0.012276 0.010498 0.010364 0.0099013 0.0086179 0.0069472 0.0069454 0.0057675 0.0058552 0.0054782 0.0051901 0.0048834 0.0043841 0.0044671 0.0038682 0.003894 0.0030277 0.003096 0.0030026 0.002765 0.0025526 0.0024861 0.0024049 0.0022656 0.0021914 0.0019233 0.0018173 0.021627 0.01641 0.014509 0.016961 0.017112 0.017694 0.018789 0.020375 0.019034 0.020488 0.020105 0.019736 0.018812 0.018269 0.020054 0.019237 0.019622 0.018858 0.018931 0.019973 0.019172 0.019515 0.019008 0.019576 0.019772 0.019476 0.018781 0.019565 0.019364 0.018585 0.019071 0.01834 0.018876 0.018847 0.018094 0.017902 0.017865 0.019006 0.017975 0.017709 0.060453 0.13081 0.2508 0.25631 0.50995 0.32177 0.53101 0 0 2.4394e-06 0.0010294 0.82269 0.16888 0.0071694 0.00022442 0 0 0 0 0.0066791 0.90095 0.079763 0.010331 0.0022491 2.9273e-05 0 0 0.96363 0.016281 0.011453 0.0046544 0.002698 0.0012587 2.1955e-05 0 0 0 0.011928 0.11152 0.22281 0.25003 0.14742 0.12797 0.070295 0.040996 0.011233 0.0057904 0.036711 0.1685 0.21598 0.16781 0.16572 0.10573 0.07458 0.043428 0.011697 0.0098437 0.48917 0.079213 0.074812 0.071801 0.058367 0.060452 0.063347 0.042501 0.0337 0.026636 0.022735 0.010977 0.18651 0.15246 0.0013784 0.002171 0.0020332 0.0012061 0.0016196 0.011682 0.076708 0.43585 0.44398 0.023364 0.0013784 0.0013784 0.0032737 0.0015162 0.014714 0.090079 0.38692 0.37165 0.12133 0.0077535 0.97688 0.0089252 0.0056859 0.0018953 0.0014473 0.00062028 0.0018608 0.0018608 0.00062028 0.00020676 0.079593 0.04708 0.11465 0.11099 0.069978 0.047904 0.21041 0.20972 0.21356 0.21337 0.21182 0.2183 0.22282 0.2387 0.21104 0.20074 0.19174 0.20444 0.2203 0.23303 0.067085 0.044492 0.23306 0.22094 0.21609 0.2061 0.20516 0.2077 0.21095 0.22267 0.20257 0.20314 0.19922 0.2079 0.21744 0.24707 0.058861 0.039084 0.22091 0.21105 0.20719 0.20779 0.2089 0.213 0.23115 0.22868 0.2136 0.21059 0.20928 0.20728 0.20966 0.22091 0.061328 0.041378 0.21411 0.20189 0.19963 0.20453 0.22149 0.225 0.23335 0.24318 0.22476 0.216 0.21054 0.20121 0.19287 0.21144 0.06452 0.042581 0.22613 0.2248 0.21269 0.21004 0.20662 0.20494 0.21477 0.2276 0.20864 0.21017 0.21991 0.21009 0.2043 0.21928 0.069861 0.046567 0.20338 0.19707 0.20291 0.20483 0.21326 0.23035 0.24819 0.2199 0.21651 0.20892 0.21511 0.20974 0.21016 0.21966 0.10001 0.065177 0.19035 0.19707 0.20561 0.21366 0.22245 0.23222 0.23864 0.18255 0.18686 0.18964 0.19783 0.22158 0.25054 0.271 0.09135 0.067725 0.25544 0.24042 0.22218 0.20862 0.19723 0.19092 0.18519 0.15963 0.16584 0.17225 0.18544 0.22066 0.25671 0.33948 0.068025 0.04651 0.23925 0.2227 0.20494 0.20157 0.20382 0.21006 0.21767 0.20555 0.197 0.1951 0.20475 0.21855 0.22666 0.25239 0.071312 0.047954 0.21666 0.21198 0.20779 0.2088 0.21258 0.2132 0.22899 0.21663 0.2066 0.20013 0.205 0.2175 0.22406 0.23007 0.053703 0.0388 0.23254 0.21822 0.20882 0.19903 0.19741 0.21377 0.23021 0.23367 0.21538 0.20694 0.19985 0.2038 0.21432 0.22603 0.087589 0.068227 0.16036 0.16551 0.17857 0.19661 0.22141 0.26232 0.31522 0.25721 0.24272 0.22327 0.22107 0.20987 0.1866 0.15927 0.17192 0.10279 0.16424 0.18516 0.2171 0.24705 0.2502 0.23077 0.20547 0.1655 0.20211 0.24742 0.25102 0.25452 0.22217 0.15727 0.11665 0.075993 0.30191 0.26513 0.23564 0.20831 0.17907 0.15993 0.15001 0.16126 0.16605 0.19897 0.23158 0.24907 0.25024 0.24281 0.068716 0.054326 0.25713 0.22248 0.20465 0.1966 0.196 0.1999 0.22324 0.2298 0.21045 0.1971 0.19392 0.19905 0.21987 0.24981 0.063396 0.038007 0.22306 0.21236 0.21263 0.20917 0.21232 0.21154 0.21893 0.21938 0.21897 0.21354 0.2085 0.21083 0.21034 0.21844 0.056563 0.037802 0.21926 0.21111 0.21171 0.21076 0.20904 0.21306 0.22507 0.21391 0.20321 0.21459 0.21103 0.21388 0.21742 0.22596 0.066918 0.053183 0.19566 0.19562 0.19731 0.20185 0.21635 0.23641 0.2568 0.32131 0.24121 0.20618 0.18931 0.17934 0.17606 0.18659 0.095719 0.06287 0.20245 0.20607 0.21057 0.21361 0.2179 0.22254 0.22686 0.28978 0.24949 0.22858 0.20493 0.18639 0.17418 0.16666 0.090074 0.053958 0.2476 0.23224 0.22002 0.21088 0.2033 0.19356 0.19239 0.21576 0.21747 0.20912 0.2096 0.21123 0.21285 0.22397 0.056089 0.03766 0.22148 0.21384 0.20727 0.20698 0.21142 0.216 0.223 0.22456 0.2116 0.20498 0.2057 0.20324 0.21269 0.23723 0.058175 0.037158 0.21877 0.21172 0.21343 0.21308 0.21064 0.20975 0.22261 0.21542 0.21026 0.20339 0.2042 0.20943 0.21823 0.23906 0.055205 0.035682 0.22083 0.2185 0.21591 0.21395 0.21076 0.20871 0.21134 0.21165 0.20936 0.20052 0.20685 0.21629 0.22228 0.23305 0.056283 0.037403 0.21027 0.20845 0.20482 0.20886 0.21497 0.21929 0.23334 0.22976 0.19633 0.19265 0.20032 0.21805 0.2247 0.23819 0.066179 0.045937 0.2163 0.20827 0.20234 0.20337 0.20888 0.22334 0.2375 0.258 0.21886 0.19432 0.19327 0.19798 0.21445 0.22312 0 5.3471e-05 0.99003 0.0099202 0 0 0.85087 0.14701 0.0021237 0 0.95969 0.033122 0.0071836 0 0 1
"S01_I001_F069.tif" 0.17165 0.16757 0.16452 0.16414 0.16453 0.16759 0.31268 0.33363 0.33175 0.26912 0.42803 0.42603 0.079737 0.074688 0.064244 0.065039 0.073493 0.078313 0 0.37978 0.06552 0.0042745 0.020218 0.022368 0.59137 0.0026194 0.24783 0.24232 0.16579 0.095279 0.079864 0.096762 0.075096 0.06541 0.055921 0.049819 0.046283 0.047993 0.040534 0.039447 0.033323 0.026902 0.025041 0.030028 0.025034 0.022489 0.023778 0.021831 0.019563 0.018476 0.017681 0.018103 0.015921 0.014849 0.014028 0.013924 0.012743 0.013594 0.013138 0.013059 0.012658 0.012644 0.010358 0.010973 0.010318 0.11002 0.11153 0.10809 0.11106 0.10973 0.10676 0.096171 0.096378 0.096563 0.095774 0.091462 0.088911 0.088177 0.083002 0.081028 0.07826 0.075442 0.075041 0.073384 0.07385 0.073357 0.070165 0.067742 0.06552 0.066697 0.067105 0.061717 0.060298 0.060249 0.061436 0.060626 0.061823 0.057719 0.058036 0.054997 0.05316 0.052951 0.052335 0.048435 0.046262 0.054847 0.11155 0.24133 0.23749 0.47696 0.29334 0.50035 0 1.8073e-06 0.00058828 0.02152 0.2147 0.69412 0.064869 0.0029061 0.0009154 0.00038496 0.0022402 0.014251 0.077186 0.48901 0.3905 0.017852 0.0070159 0.0012561 0.00041749 0.00027832 0.93859 0.029938 0.014956 0.0070864 0.0042282 0.0044731 0.00050604 0.00020784 1.8977e-05 0 0.0086834 0.049868 0.21262 0.272 0.22081 0.096675 0.051439 0.040853 0.022908 0.024148 0.016457 0.13248 0.28581 0.26414 0.1329 0.06219 0.04259 0.025802 0.014969 0.02266 0.42937 0.090969 0.10652 0.11702 0.10495 0.063265 0.030681 0.031591 0.020344 0.0052928 0.012045 0.0072292 0.060985 0.039761 0.0016462 0.0008165 0.012247 0.084784 0.17114 0.16175 0.21199 0.20157 0.13395 0.020123 0.017054 0.036387 0.098375 0.12882 0.14361 0.23806 0.27882 0.050122 0.0075855 0.0011589 0.97125 0.010852 0.0060842 0.0043986 0.0031606 0.0025022 0.00080333 0.00061896 0.00011852 0.00021071 0.075383 0.026838 0.072864 0.056026 0.050122 0.0306 0.22381 0.21281 0.21325 0.20987 0.21124 0.21504 0.21397 0.22484 0.20841 0.19854 0.21104 0.21689 0.22276 0.21751 0.046613 0.024907 0.22598 0.21881 0.21442 0.21286 0.21085 0.20854 0.20855 0.21987 0.20873 0.21465 0.21029 0.21865 0.21319 0.21462 0.046911 0.026142 0.2079 0.2076 0.2076 0.21708 0.21174 0.22002 0.22807 0.21379 0.21695 0.21851 0.21343 0.20643 0.20621 0.22467 0.050128 0.028213 0.21312 0.21633 0.21471 0.21075 0.2155 0.2134 0.21618 0.22117 0.20659 0.21235 0.22569 0.20431 0.20136 0.22851 0.049107 0.029513 0.22237 0.21204 0.20884 0.20918 0.21196 0.21487 0.22074 0.2047 0.20538 0.21532 0.21938 0.21081 0.21703 0.22737 0.048395 0.030421 0.23602 0.21439 0.20932 0.21704 0.21299 0.20131 0.20893 0.22862 0.21446 0.20497 0.21107 0.21331 0.21095 0.21661 0.051958 0.033357 0.20324 0.20277 0.20032 0.20082 0.21426 0.23002 0.24858 0.19579 0.19027 0.19843 0.20228 0.21669 0.22849 0.26805 0.069894 0.041675 0.19572 0.20313 0.20637 0.2153 0.21587 0.22809 0.23554 0.17058 0.17634 0.17049 0.19723 0.2213 0.25174 0.31232 0.076666 0.046129 0.23367 0.22489 0.2232 0.21552 0.20775 0.20057 0.19439 0.17394 0.18237 0.18267 0.20179 0.22385 0.25784 0.27754 0.064911 0.03783 0.2271 0.21794 0.20891 0.21016 0.2146 0.21 0.21128 0.2057 0.19977 0.2021 0.21573 0.2194 0.22852 0.22877 0.060241 0.039889 0.219 0.20386 0.20256 0.20262 0.21205 0.22363 0.23627 0.185 0.18054 0.20237 0.21613 0.23335 0.23542 0.24718 0.098799 0.066031 0.16282 0.16753 0.17878 0.19719 0.22737 0.26673 0.29957 0.16118 0.17546 0.18449 0.20477 0.2372 0.25898 0.27791 0.16272 0.091359 0.17557 0.19619 0.22554 0.24558 0.24548 0.22324 0.18839 0.13483 0.16754 0.22389 0.24903 0.26434 0.24919 0.21117 0.089915 0.063319 0.3108 0.26376 0.22528 0.19244 0.17628 0.16834 0.1631 0.23537 0.23493 0.23001 0.22398 0.20681 0.19162 0.17728 0.055596 0.03543 0.24366 0.2202 0.21563 0.20621 0.20303 0.20281 0.20846 0.2453 0.23145 0.21099 0.2043 0.20254 0.20005 0.20537 0.065765 0.041974 0.21758 0.20522 0.21009 0.20909 0.2092 0.2128 0.23603 0.22481 0.22758 0.21581 0.21111 0.2068 0.20228 0.21161 0.088701 0.061031 0.19037 0.18843 0.19463 0.2089 0.22433 0.23626 0.25708 0.30806 0.2754 0.23181 0.18904 0.17401 0.16698 0.1547 0.078195 0.061103 0.28055 0.25939 0.22939 0.20705 0.18438 0.17225 0.16699 0.39504 0.28009 0.22005 0.17172 0.15136 0.14174 0.14001 0.046433 0.031042 0.25415 0.22248 0.20692 0.20318 0.19811 0.20573 0.20943 0.27899 0.23137 0.20335 0.19861 0.19678 0.19299 0.19791 0.043102 0.028007 0.22016 0.21185 0.20693 0.21642 0.21447 0.21805 0.21211 0.25407 0.22139 0.20423 0.20526 0.20645 0.20413 0.20447 0.04686 0.030871 0.24362 0.21399 0.2174 0.20604 0.20212 0.20444 0.21238 0.27248 0.24907 0.22053 0.20884 0.18691 0.18664 0.17552 0.042812 0.026116 0.22718 0.21861 0.21736 0.21403 0.20156 0.20435 0.2169 0.24984 0.22096 0.21094 0.20113 0.2025 0.20686 0.20778 0.043476 0.025908 0.21555 0.21001 0.20893 0.21162 0.2103 0.2188 0.22477 0.21762 0.20658 0.2076 0.20862 0.21506 0.2184 0.22613 0.044618 0.028254 0.22371 0.21348 0.2174 0.21948 0.20916 0.20691 0.20984 0.20899 0.20612 0.20942 0.21169 0.20991 0.22486 0.22901 0.042334 0.025164 0.22707 0.21879 0.21128 0.21166 0.21232 0.20713 0.21176 0.20859 0.20729 0.20832 0.2125 0.21397 0.21912 0.2302 0 0.0036059 0.96227 0.033402 0.00071754 0.00073775 0.51126 0.47704 0.010796 0.0001617 0.93648 0.051512 0.011188 0.00082062 0 1
"S01_I001_F070.tif" 0.17128 0.16751 0.16468 0.16434 0.16468 0.1675 0.38455 0.56693 0.56003 0.38098 0.35891 0.32651 0.098011 0.068895 0.063179 0.069447 0.043413 0.043521 0 0.36338 0.040855 0.0016664 0.030293 0.036219 0.51998 0.0020098 0.15444 0.069903 0.072815 0.071976 0.078302 0.045082 0.055191 0.04041 0.05101 0.038391 0.034169 0.030668 0.033685 0.030942 0.026731 0.029256 0.027556 0.023367 0.026229 0.023745 0.021791 0.023239 0.021604 0.016709 0.018115 0.018986 0.015611 0.014752 0.013935 0.010966 0.012865 0.012369 0.0091874 0.0093813 0.0096155 0.007506 0.0073537 0.0068316 0.0069801 0.077574 0.080706 0.085294 0.085163 0.085757 0.081839 0.081577 0.082041 0.082811 0.074002 0.079241 0.078556 0.079665 0.081798 0.08611 0.085277 0.077114 0.070354 0.069635 0.069046 0.06728 0.059961 0.059409 0.061736 0.063522 0.060566 0.065472 0.065652 0.06536 0.063407 0.05995 0.05808 0.055759 0.052762 0.056094 0.052095 0.052473 0.050491 0.046583 0.047406 0.054171 0.11015 0.25995 0.25802 0.51713 0.31313 0.53663 0 0 4.8171e-06 0.0041347 0.68854 0.29343 0.012964 0.00062301 0.00023845 6.2622e-05 0 8.0285e-07 0.0063457 0.78817 0.19055 0.013358 0.0011754 0.0001959 0.00016218 3.6931e-05 0.8595 0.12212 0.015391 0.002541 0.00037332 7.5468e-05 8.0285e-07 0 0 0 0.00029191 0.00014595 0.0075896 0.32686 0.49566 0.11625 0.021528 0.01153 0.014012 0.00613 0.00029191 0.00014595 0.093191 0.55922 0.25199 0.054222 0.013574 0.009341 0.0089761 0.0090491 0.54791 0.10494 0.09487 0.08604 0.078158 0.054295 0.02255 0.0053273 0.0035759 0.0023353 0.011577 0.0078679 0.088651 0.073059 0.0020363 0.001267 6.7877e-05 0.00024134 0.0036578 0.011524 0.12612 0.48547 0.35589 0.013726 0.001252 0.0015461 0.00059581 0.0025416 0.02243 0.14146 0.44181 0.35687 0.029843 0.0016592 0.93123 0.048042 0.014548 0.0038841 0.0013877 0.00052794 0.00022626 7.5419e-05 5.2794e-05 3.0168e-05 0.14199 0.072818 0.0099295 0.0040142 0.052082 0.030141 0.21855 0.21123 0.21862 0.21702 0.21395 0.21386 0.20678 0.24691 0.23235 0.2133 0.20259 0.19782 0.19784 0.20918 0.050944 0.02843 0.2105 0.21278 0.21212 0.21228 0.21039 0.21632 0.22561 0.24849 0.21221 0.2081 0.20433 0.20099 0.20699 0.21889 0.049649 0.028608 0.22025 0.21961 0.21395 0.21012 0.21142 0.21496 0.20968 0.25975 0.21295 0.20344 0.19616 0.19568 0.20782 0.2242 0.049678 0.030105 0.22482 0.21527 0.21694 0.21786 0.21548 0.20689 0.20275 0.26758 0.22307 0.21604 0.19628 0.18792 0.19379 0.21533 0.043826 0.028116 0.22942 0.22236 0.21614 0.20997 0.20336 0.20584 0.2129 0.27367 0.22975 0.20979 0.19397 0.19682 0.19325 0.20274 0.056323 0.02894 0.20379 0.20482 0.2043 0.20843 0.21275 0.22958 0.23634 0.19688 0.19467 0.19805 0.20578 0.21043 0.22735 0.26683 0.07085 0.041974 0.18717 0.18704 0.2032 0.21541 0.229 0.23537 0.24281 0.17437 0.17161 0.17799 0.1959 0.21038 0.24073 0.32901 0.072522 0.044642 0.23745 0.2271 0.21748 0.2136 0.20788 0.204 0.19248 0.17233 0.16662 0.16651 0.20868 0.21788 0.2384 0.32959 0.050927 0.02898 0.25672 0.23647 0.22178 0.21426 0.20261 0.18838 0.17978 0.18911 0.18249 0.1921 0.19903 0.22375 0.22762 0.2859 0.04196 0.023073 0.21288 0.21566 0.20897 0.21019 0.21357 0.21673 0.222 0.20673 0.21027 0.19894 0.20254 0.21267 0.22693 0.24191 0.092929 0.051894 0.17808 0.18267 0.19051 0.2032 0.22198 0.24168 0.28188 0.16415 0.19208 0.21395 0.22396 0.24496 0.23832 0.22258 0.18522 0.088517 0.16056 0.17072 0.18956 0.21417 0.23367 0.25726 0.27407 0.15595 0.18949 0.21095 0.24161 0.24408 0.23004 0.22787 0.25295 0.11997 0.19663 0.20584 0.2269 0.23543 0.22835 0.21234 0.19451 0.13353 0.21142 0.23665 0.22758 0.23689 0.24524 0.20869 0.15478 0.080436 0.3127 0.27232 0.23787 0.20522 0.17741 0.15696 0.13753 0.13723 0.20079 0.23062 0.23865 0.23224 0.23498 0.22549 0.070644 0.040514 0.26614 0.2369 0.22078 0.20006 0.18996 0.18706 0.1991 0.16825 0.19618 0.20717 0.21107 0.23629 0.24417 0.23687 0.063773 0.034758 0.20538 0.20233 0.20331 0.20431 0.21511 0.22632 0.24325 0.29039 0.25049 0.22535 0.20831 0.19043 0.17119 0.16384 0.085255 0.052942 0.1847 0.19148 0.20327 0.21192 0.22587 0.23607 0.24668 0.39055 0.2631 0.20804 0.18304 0.17345 0.15299 0.12883 0.098119 0.063009 0.2281 0.22393 0.22265 0.2165 0.21037 0.20254 0.19592 0.446 0.27351 0.19767 0.16225 0.14936 0.14001 0.1312 0.081229 0.05094 0.24804 0.23479 0.22394 0.21498 0.20136 0.18977 0.1871 0.38199 0.27462 0.205 0.17941 0.16417 0.14973 0.14508 0.055007 0.035225 0.23638 0.22602 0.22342 0.20984 0.19789 0.20326 0.20319 0.2963 0.26158 0.22971 0.19203 0.17845 0.17576 0.16617 0.049009 0.027592 0.21965 0.21579 0.21499 0.21101 0.20588 0.20962 0.22305 0.232 0.2131 0.20261 0.19574 0.2089 0.21711 0.23053 0.049442 0.028665 0.21706 0.21946 0.21383 0.21068 0.21259 0.2091 0.21728 0.23146 0.21391 0.20324 0.20144 0.20997 0.21672 0.22325 0.044395 0.024481 0.23517 0.22263 0.21134 0.20861 0.21102 0.20449 0.20675 0.26708 0.22967 0.20793 0.19481 0.19847 0.19151 0.21053 0.04452 0.022541 0.22222 0.21663 0.20802 0.21053 0.21297 0.21286 0.21677 0.23391 0.22028 0.21204 0.206 0.20569 0.20864 0.21344 0.04136 0.022018 0.22965 0.21684 0.213 0.21337 0.21074 0.21062 0.20578 0.21688 0.21156 0.20381 0.2015 0.20838 0.22068 0.23719 0 0 0.98219 0.016841 0.00097285 0 0.69066 0.3049 0.0037561 0.00068 0.93693 0.060469 0.0025996 0 0 1
"S01_I001_F071.tif" 0.1703 0.16711 0.16509 0.16527 0.16511 0.16712 0.24615 0.43398 0.49766 0.32653 0.45933 0.42399 0.061863 0.064463 0.063443 0.0626 0.058557 0.061702 0 0.45097 0.053917 0.0028986 0.096848 0.027938 0.55469 0.0032948 0.24252 0.15541 0.10888 0.1128 0.091191 0.066011 0.063542 0.060435 0.0526 0.051889 0.043024 0.042023 0.03831 0.040416 0.030999 0.03008 0.028604 0.026895 0.027274 0.02465 0.02076 0.021295 0.019654 0.018963 0.018088 0.01792 0.01795 0.015677 0.0134 0.014656 0.01078 0.012068 0.012978 0.011636 0.010796 0.010507 0.010356 0.0098642 0.0092273 0.095707 0.087353 0.086255 0.079029 0.081971 0.080332 0.077319 0.083878 0.082831 0.08643 0.081314 0.078615 0.076626 0.077957 0.082449 0.082933 0.082272 0.077932 0.077951 0.078549 0.076268 0.078223 0.075734 0.075607 0.073311 0.074118 0.069954 0.07103 0.069038 0.065349 0.065786 0.066884 0.066716 0.066241 0.062942 0.060217 0.058738 0.05491 0.053489 0.053001 0.06117 0.12803 0.26764 0.2922 0.5728 0.3611 0.58241 0 0 0 1.3338e-05 0.0053716 0.43378 0.53393 0.024277 0.0022656 0.00036014 0 0 0.00087557 0.10344 0.75523 0.12176 0.011895 0.003286 0.0031279 0.00037919 0.96663 0.0077896 0.008569 0.0064853 0.004213 0.0023771 0.0014444 0.0023114 0.00017816 0 0.00076062 0.00076062 0.02108 0.020102 0.15636 0.3174 0.24438 0.15397 0.05107 0.034119 0.00076062 0 0.040096 0.25568 0.2685 0.16658 0.11072 0.042703 0.084864 0.030099 0.43627 0.053678 0.054439 0.062806 0.076714 0.11279 0.066391 0.049332 0.063675 0.023905 0.0092197 0.0057165 0.067184 0.042874 0.0020602 0.0005705 0.0016164 0.01721 0.12418 0.31035 0.2528 0.096605 0.12916 0.06545 0.0017432 0.0049127 0.044341 0.23017 0.34706 0.13527 0.11847 0.038034 0.052645 0.027353 0.95344 0.017274 0.0088111 0.0070679 0.0058635 0.0029159 0.0019017 0.0012995 0.0010142 0.00041203 0.032581 0.019436 0.056425 0.052401 0.02904 0.016991 0.22724 0.21701 0.21193 0.21542 0.21147 0.20869 0.20825 0.22881 0.22727 0.21053 0.21136 0.21182 0.19846 0.21175 0.031317 0.01999 0.20806 0.21044 0.21646 0.2139 0.20856 0.21939 0.2232 0.23523 0.22419 0.20435 0.20888 0.20342 0.20351 0.22042 0.029371 0.019129 0.22703 0.21822 0.2075 0.20535 0.20923 0.21266 0.22001 0.22392 0.2064 0.19793 0.20713 0.21117 0.21499 0.23845 0.029141 0.016767 0.2168 0.21422 0.2115 0.21188 0.21371 0.21384 0.21805 0.20894 0.20732 0.2074 0.21104 0.2113 0.21954 0.23447 0.030112 0.017089 0.21952 0.22028 0.21798 0.21476 0.21155 0.20861 0.2073 0.21307 0.21158 0.2079 0.21092 0.21433 0.22061 0.2216 0.029139 0.018511 0.23122 0.2107 0.20359 0.20135 0.20617 0.21621 0.23075 0.20853 0.20511 0.19973 0.20691 0.21595 0.22404 0.23973 0.036155 0.022563 0.21267 0.20937 0.21138 0.20273 0.20686 0.21862 0.23836 0.21087 0.19623 0.19122 0.20451 0.21378 0.22663 0.25676 0.048063 0.032146 0.19051 0.19894 0.20511 0.21045 0.22195 0.23733 0.23572 0.16299 0.16652 0.17422 0.18703 0.22229 0.25888 0.32806 0.038538 0.024491 0.2487 0.23306 0.22607 0.21189 0.19872 0.19187 0.18969 0.18356 0.18545 0.19007 0.20037 0.21174 0.23383 0.29498 0.029738 0.016876 0.23363 0.2265 0.21486 0.20468 0.20559 0.20725 0.20749 0.21374 0.21252 0.20823 0.21382 0.20947 0.21098 0.23123 0.037914 0.023274 0.21978 0.21138 0.20896 0.2066 0.21198 0.2148 0.2265 0.20485 0.20749 0.20968 0.21363 0.21801 0.22497 0.22137 0.067616 0.052917 0.16076 0.15981 0.17624 0.19657 0.22918 0.2624 0.31503 0.17057 0.18822 0.20365 0.20474 0.23092 0.25023 0.25168 0.12635 0.081956 0.17387 0.18838 0.2239 0.25786 0.25511 0.22043 0.18045 0.13183 0.16642 0.22477 0.2617 0.28424 0.24633 0.18472 0.061515 0.040794 0.31711 0.26683 0.22911 0.19814 0.17439 0.1613 0.15312 0.20375 0.21674 0.22904 0.23983 0.21734 0.20053 0.19277 0.034994 0.02183 0.24725 0.22372 0.20986 0.20237 0.20338 0.20586 0.20756 0.2125 0.20805 0.21295 0.2189 0.2103 0.21665 0.22064 0.035156 0.021469 0.21607 0.21145 0.20707 0.20203 0.20212 0.2149 0.24635 0.22606 0.20793 0.21106 0.20812 0.2086 0.21471 0.22353 0.052561 0.039786 0.1938 0.19014 0.1893 0.20343 0.22407 0.23743 0.26183 0.30778 0.24945 0.20631 0.18819 0.17987 0.18235 0.18605 0.057141 0.042867 0.24675 0.22878 0.21694 0.20612 0.20015 0.20217 0.19908 0.34652 0.24926 0.20009 0.1834 0.17648 0.17073 0.17352 0.037561 0.023336 0.24748 0.22838 0.21767 0.20995 0.1994 0.19935 0.19776 0.27221 0.22672 0.21009 0.19979 0.19627 0.19422 0.2007 0.03274 0.01958 0.22139 0.21417 0.20906 0.20662 0.20913 0.21632 0.22332 0.22322 0.20946 0.20845 0.21158 0.21046 0.20981 0.22702 0.031532 0.018544 0.21287 0.21 0.2105 0.21109 0.20381 0.21883 0.23291 0.2176 0.21185 0.21377 0.20065 0.20407 0.21219 0.23986 0.035827 0.021884 0.22507 0.21298 0.20567 0.20815 0.21156 0.21325 0.22332 0.22786 0.21811 0.20848 0.20672 0.20847 0.20276 0.2276 0.038648 0.02427 0.21922 0.20953 0.20598 0.20819 0.21068 0.21903 0.22738 0.23601 0.21822 0.21569 0.2028 0.19729 0.20451 0.22548 0.035762 0.022697 0.22867 0.21552 0.20826 0.2061 0.20645 0.21698 0.21803 0.22265 0.21774 0.21648 0.21206 0.20622 0.2081 0.21675 0.035823 0.020446 0.21308 0.21335 0.21211 0.20896 0.21107 0.2153 0.22614 0.21916 0.21043 0.20895 0.21675 0.21218 0.2118 0.22072 0 0 0.56053 0.43793 0.0015467 0 0.045686 0.94247 0.0111 0.00074357 0.9666 0.024588 0.0078206 0.00098611 6.5353e-06 1
"S01_I001_F072.tif" 0.16904 0.16662 0.1656 0.16652 0.1656 0.16662 0.39084 0.64074 0.6646 0.40845 0.47533 0.41838 0.084849 0.065469 0.066748 0.075094 0.051049 0.050234 0 0.35837 0.028963 0.00083814 0.0093738 0.045862 0.47843 0.00091283 0.06609 0.042895 0.03648 0.035037 0.027733 0.026677 0.021756 0.024093 0.019243 0.021235 0.022454 0.017571 0.019117 0.015616 0.013565 0.013099 0.010958 0.011925 0.010033 0.010578 0.0084203 0.0083119 0.0087336 0.0079917 0.007268 0.0070272 0.0060829 0.0063937 0.0056575 0.0049854 0.005292 0.0044322 0.0047699 0.0042931 0.0038272 0.0036522 0.0038199 0.0035144 0.0032525 0.027119 0.025044 0.024119 0.024534 0.024038 0.02569 0.025714 0.026054 0.024663 0.024959 0.024985 0.025177 0.024695 0.02491 0.024872 0.024499 0.02311 0.022862 0.02352 0.024589 0.024321 0.024836 0.026537 0.027794 0.028165 0.028829 0.028754 0.027666 0.028333 0.028679 0.028062 0.027559 0.027396 0.027766 0.026651 0.02704 0.026028 0.024869 0.023742 0.023289 0.061726 0.13814 0.27094 0.26854 0.54719 0.34142 0.54012 0 0 6.362e-06 0.00080161 0.58936 0.40583 0.0037065 0.00029265 2.5448e-06 0 0 1.2724e-06 0.003279 0.8844 0.10787 0.0038096 0.00057131 6.871e-05 0 0 0.9766 0.014224 0.0071623 0.0018195 0.00019722 0 0 0 0 0 0.00085699 0.0010712 0.00032137 0.0057847 0.20161 0.4542 0.25592 0.046492 0.018854 0.01489 0.0019282 0.00032137 0.098768 0.4677 0.28045 0.082807 0.038886 0.016926 0.0084628 0.0037493 0.57172 0.062132 0.066095 0.07263 0.07338 0.053562 0.046706 0.033423 0.012212 0.0081414 0.013113 0.0072527 0.11481 0.096702 0.0015964 0.0021153 1.9955e-05 5.9866e-05 0.0025144 0.010077 0.13121 0.42154 0.38767 0.043203 0.00095785 0.0021751 0.0007583 0.0023348 0.012193 0.09383 0.29648 0.36412 0.21548 0.011674 0.9824 0.007603 0.004031 0.0020354 0.0016563 0.0010177 0.00059866 0.00039911 0.00021951 3.9911e-05 0.073426 0.042625 0.068142 0.044534 0.049904 0.037668 0.22842 0.21263 0.2112 0.20842 0.20356 0.21136 0.22441 0.2289 0.20629 0.21332 0.20161 0.20378 0.2182 0.2279 0.051144 0.036491 0.22426 0.22115 0.21035 0.21351 0.20902 0.2083 0.21341 0.2352 0.20621 0.20339 0.20412 0.20343 0.21522 0.23243 0.04609 0.032399 0.21844 0.21659 0.21807 0.21121 0.20888 0.20941 0.2174 0.24096 0.20703 0.20375 0.20525 0.20273 0.20415 0.23614 0.041367 0.026554 0.23027 0.22002 0.21506 0.20475 0.20572 0.20967 0.2145 0.2269 0.2071 0.20308 0.2037 0.2084 0.2181 0.23272 0.042062 0.026237 0.21345 0.21881 0.21592 0.21549 0.21159 0.21148 0.21326 0.22415 0.19438 0.20348 0.21017 0.21452 0.22129 0.23201 0.068964 0.044147 0.21401 0.20159 0.20621 0.21128 0.21863 0.22329 0.22498 0.20013 0.20168 0.19979 0.20123 0.21205 0.23218 0.25294 0.079494 0.053879 0.20152 0.20824 0.20831 0.21213 0.21501 0.22092 0.23386 0.18184 0.18868 0.18344 0.19623 0.21922 0.24297 0.28763 0.079794 0.054893 0.22554 0.21547 0.21589 0.21206 0.21236 0.20886 0.20982 0.16924 0.17051 0.17473 0.18846 0.21571 0.25894 0.32242 0.063151 0.042907 0.24266 0.23517 0.22424 0.2088 0.20154 0.19732 0.19029 0.17754 0.17942 0.18637 0.20225 0.20914 0.24167 0.30362 0.046082 0.02828 0.23188 0.22074 0.21863 0.21056 0.20809 0.20248 0.20762 0.20537 0.20686 0.20157 0.20462 0.21093 0.2254 0.24526 0.067295 0.045507 0.20132 0.19987 0.2004 0.20841 0.21698 0.22818 0.24484 0.24122 0.23134 0.22123 0.20836 0.21348 0.19741 0.18697 0.10746 0.069206 0.1757 0.18592 0.19152 0.20089 0.22194 0.25079 0.27325 0.21135 0.21404 0.22319 0.23162 0.22306 0.21042 0.18631 0.15986 0.092759 0.17435 0.19201 0.22181 0.24732 0.24608 0.22151 0.19692 0.16413 0.2046 0.24904 0.25766 0.25521 0.21832 0.15103 0.11374 0.066325 0.27697 0.24839 0.22942 0.21448 0.19471 0.17595 0.16008 0.19306 0.21203 0.22449 0.22669 0.23294 0.2196 0.19119 0.065214 0.041262 0.27193 0.23966 0.21621 0.20103 0.19517 0.18851 0.18748 0.19621 0.19954 0.21391 0.21936 0.22244 0.22287 0.22567 0.045479 0.030735 0.226 0.20972 0.20904 0.21238 0.20843 0.21334 0.22109 0.23656 0.22785 0.20849 0.20791 0.20869 0.20334 0.20716 0.048729 0.033651 0.21181 0.20883 0.20788 0.20775 0.21059 0.21749 0.23565 0.29488 0.24627 0.21289 0.19402 0.18619 0.18595 0.17979 0.056835 0.039769 0.21592 0.21191 0.20691 0.20616 0.21278 0.21773 0.22859 0.32276 0.24681 0.21567 0.18969 0.18175 0.17367 0.16965 0.063782 0.041944 0.21614 0.21552 0.21367 0.21036 0.21227 0.21884 0.2132 0.30686 0.24091 0.21171 0.19146 0.18851 0.18101 0.17954 0.055589 0.033963 0.23431 0.22675 0.21636 0.21064 0.21035 0.20405 0.19755 0.25253 0.22256 0.20796 0.20541 0.20519 0.20428 0.20207 0.048934 0.030523 0.23466 0.21847 0.21301 0.21287 0.20773 0.20453 0.20872 0.21828 0.2081 0.20869 0.2112 0.22166 0.21213 0.21993 0.039086 0.02152 0.2212 0.21601 0.21241 0.20995 0.20791 0.21227 0.22024 0.21183 0.21405 0.21408 0.21415 0.21312 0.21551 0.21726 0.039272 0.022748 0.21488 0.20816 0.20742 0.20905 0.21419 0.21861 0.22769 0.20704 0.20487 0.20848 0.2102 0.21846 0.22469 0.22626 0.043013 0.025654 0.21678 0.21823 0.21022 0.20988 0.20549 0.21561 0.22378 0.2169 0.20962 0.20491 0.21485 0.21372 0.21949 0.22051 0.045985 0.027715 0.21858 0.21374 0.213 0.21121 0.21218 0.21391 0.21738 0.2148 0.20612 0.20878 0.20434 0.21037 0.22212 0.23348 0 0.00013945 0.99284 0.007016 0 0 0.77047 0.22667 0.0028629 0 0.96932 0.029997 0.00068621 0 0 1
"S01_I001_F073.tif" 0.16997 0.16719 0.16525 0.16517 0.16524 0.16718 0.32141 0.38204 0.45235 0.33929 0.41655 0.35439 0.072908 0.059461 0.068588 0.068309 0.064167 0.056441 0 0.44355 0.059727 0.0035546 0.12928 0.025839 0.5683 0.0033001 0.41669 0.49216 0.23849 0.19154 0.15655 0.14611 0.13935 0.12454 0.099043 0.075276 0.075954 0.065321 0.059577 0.053782 0.04783 0.04623 0.04158 0.044933 0.03673 0.033668 0.034708 0.038268 0.034407 0.026806 0.027779 0.029103 0.025434 0.026081 0.026068 0.022082 0.019983 0.01901 0.019749 0.018136 0.016082 0.016403 0.018227 0.016167 0.016303 0.22077 0.20623 0.20516 0.20942 0.21756 0.20998 0.20983 0.20751 0.20607 0.20838 0.19666 0.19349 0.18675 0.18565 0.17186 0.1713 0.16292 0.16069 0.15862 0.1625 0.15792 0.15296 0.15216 0.14803 0.13893 0.14033 0.12235 0.1207 0.11406 0.11433 0.10947 0.10587 0.10395 0.10645 0.10182 0.094751 0.097702 0.097815 0.10001 0.098634 0.058035 0.11875 0.25037 0.24932 0.49919 0.30897 0.52492 0 0 4.9778e-06 0.00064151 0.014426 0.51095 0.45117 0.017002 0.0039791 0.0018324 0 0.00013876 0.0046206 0.16479 0.70768 0.10265 0.012155 0.0043767 0.0021834 0.0014106 0.95103 0.012183 0.01416 0.0094745 0.0055396 0.0037084 0.0021249 0.0010951 0.00053449 0.00015182 0.00082586 0.00088485 0.00088485 0.0055451 0.030085 0.1483 0.26321 0.21248 0.17485 0.16293 0.00082586 0.0014748 0.0012978 0.058518 0.1808 0.20983 0.18429 0.12347 0.11167 0.12783 0.27684 0.05374 0.070434 0.095505 0.12913 0.1306 0.11774 0.069431 0.037518 0.019054 0.011191 0.0055378 0.039362 0.029867 0.00055251 0.00034532 0.0056632 0.015079 0.07749 0.27513 0.39845 0.15447 0.061191 0.011626 0.0015424 0.010889 0.048851 0.13992 0.30179 0.24939 0.10634 0.087297 0.03909 0.014895 0.89878 0.038998 0.024679 0.017749 0.0076661 0.0042129 0.0027165 0.0017496 0.0016115 0.0018417 0.028959 0.016364 0.030404 0.025511 0.045175 0.027703 0.22459 0.21864 0.21482 0.21081 0.20844 0.20827 0.21442 0.22883 0.21995 0.20738 0.2075 0.21201 0.20531 0.21901 0.049393 0.032252 0.21324 0.21444 0.21191 0.20727 0.20786 0.21776 0.22753 0.24182 0.21892 0.20639 0.20288 0.19975 0.20837 0.22186 0.050433 0.032563 0.21948 0.21427 0.213 0.21005 0.21128 0.21454 0.21737 0.22074 0.2012 0.19879 0.2046 0.21405 0.22125 0.23937 0.045305 0.0277 0.22425 0.218 0.21015 0.20881 0.21175 0.21285 0.21419 0.21633 0.20601 0.20655 0.20721 0.21218 0.2167 0.23503 0.042781 0.025159 0.22511 0.21978 0.2159 0.21599 0.21094 0.2056 0.20668 0.21743 0.21038 0.21156 0.21418 0.21568 0.2135 0.21728 0.045883 0.028732 0.21818 0.2063 0.20395 0.20581 0.20893 0.21919 0.23765 0.21441 0.20252 0.19948 0.20247 0.21216 0.22562 0.24333 0.057351 0.035823 0.2086 0.20314 0.20345 0.20519 0.21035 0.22402 0.24526 0.20673 0.20045 0.18908 0.19691 0.21097 0.23212 0.26374 0.073505 0.047159 0.19678 0.20407 0.20737 0.2084 0.21921 0.23281 0.23137 0.1723 0.1733 0.17885 0.18741 0.21671 0.25532 0.31611 0.058415 0.036948 0.25062 0.235 0.22288 0.21055 0.19764 0.19196 0.19135 0.19495 0.18394 0.18972 0.20268 0.21552 0.23441 0.27878 0.045362 0.027577 0.23044 0.21964 0.21119 0.20972 0.20929 0.20794 0.21177 0.21239 0.21043 0.20696 0.21242 0.21144 0.21617 0.23018 0.056455 0.034132 0.21882 0.20872 0.20646 0.20496 0.21276 0.21703 0.23125 0.20644 0.20883 0.21177 0.21017 0.21651 0.22566 0.22062 0.096577 0.072094 0.16257 0.16398 0.17734 0.19526 0.22437 0.2623 0.31417 0.17732 0.18467 0.19545 0.20818 0.24026 0.24503 0.24909 0.16657 0.10318 0.18203 0.19297 0.22035 0.2503 0.25577 0.22344 0.17515 0.14046 0.17247 0.23071 0.26317 0.27447 0.23536 0.18336 0.085664 0.055315 0.31026 0.26115 0.22747 0.19934 0.18002 0.16693 0.15482 0.20425 0.21721 0.22863 0.23368 0.21551 0.20465 0.19609 0.055616 0.034918 0.24143 0.22521 0.21402 0.20675 0.20516 0.20098 0.20645 0.21255 0.20733 0.20667 0.2127 0.21489 0.22067 0.22519 0.052525 0.032814 0.21854 0.21317 0.20677 0.20155 0.20277 0.21426 0.24294 0.22623 0.21407 0.21132 0.20562 0.20862 0.21721 0.21693 0.076171 0.055977 0.19278 0.19083 0.19388 0.20386 0.21967 0.24033 0.25865 0.31317 0.2514 0.19966 0.18436 0.18153 0.18653 0.18334 0.084105 0.057918 0.23579 0.221 0.2146 0.21231 0.20956 0.20618 0.20057 0.33461 0.24668 0.20543 0.18689 0.17342 0.17475 0.17822 0.064469 0.038763 0.24352 0.22335 0.21688 0.20879 0.20472 0.20443 0.19831 0.24982 0.21771 0.20717 0.20394 0.20102 0.20684 0.21352 0.056132 0.032893 0.22254 0.22022 0.21174 0.20834 0.20802 0.21095 0.21817 0.22234 0.21331 0.20423 0.20703 0.20865 0.21268 0.23177 0.050363 0.029811 0.21869 0.21364 0.21035 0.20801 0.20585 0.21659 0.22687 0.21462 0.21264 0.21156 0.20201 0.20938 0.22176 0.22802 0.053969 0.033879 0.22077 0.21084 0.20519 0.20808 0.21031 0.2182 0.22662 0.23171 0.22034 0.20561 0.20855 0.20255 0.20916 0.22207 0.058147 0.035961 0.21588 0.20868 0.21108 0.21059 0.21424 0.21738 0.22215 0.24124 0.22225 0.20858 0.20475 0.19923 0.20831 0.21564 0.056783 0.03668 0.22205 0.21506 0.20892 0.20754 0.21193 0.21777 0.21673 0.22905 0.22289 0.21674 0.2049 0.20112 0.20776 0.21753 0.053189 0.031461 0.22468 0.21397 0.21101 0.21019 0.20964 0.21015 0.22035 0.24379 0.21744 0.2023 0.2039 0.20812 0.20698 0.21746 0 3.3095e-05 0.65168 0.34461 0.0036736 0 0.071695 0.90698 0.018997 0.0023272 0.9374 0.04242 0.016391 0.0034738 0.00031922 1
"S01_I001_F074.tif" 0.1692 0.16702 0.16556 0.16564 0.16556 0.16702 0.30419 0.37783 0.36248 0.22186 0.39186 0.41842 0.062475 0.056754 0.052627 0.044276 0.054418 0.059748 0 0.4276 0.053816 0.0028878 0.048198 0.025342 0.56815 0.0074103 0.51574 0.36382 0.27093 0.15764 0.14989 0.14177 0.10778 0.10984 0.10133 0.092249 0.084063 0.082452 0.077445 0.076031 0.060846 0.064923 0.058293 0.047056 0.053829 0.047738 0.045721 0.04386 0.043998 0.041695 0.038526 0.036256 0.037589 0.033981 0.030151 0.032204 0.030863 0.026305 0.029411 0.025266 0.025779 0.02395 0.020987 0.021716 0.019479 0.23562 0.2143 0.20686 0.21254 0.21002 0.21124 0.20831 0.20672 0.20148 0.211 0.19659 0.18475 0.1902 0.19267 0.19324 0.18793 0.18767 0.1788 0.17598 0.17594 0.17866 0.16905 0.16576 0.16106 0.15748 0.15502 0.14938 0.15295 0.15037 0.14344 0.1444 0.14725 0.13641 0.13397 0.13428 0.13617 0.14689 0.14817 0.146 0.14149 0.05945 0.12296 0.26268 0.25725 0.51776 0.31914 0.52848 0 0 4.7399e-06 0.001585 0.034691 0.60632 0.34492 0.010369 0.0015476 0.00055789 3.7919e-06 0.00037161 0.01036 0.25027 0.65704 0.07212 0.0068136 0.001814 0.00075554 0.00045266 0.96512 0.011119 0.011391 0.0064652 0.0030482 0.001576 0.00091291 0.00031473 5.2613e-05 0 0.001132 0.0029558 0.0044022 0.023332 0.10597 0.27382 0.27325 0.15634 0.096786 0.062009 0.0015722 0.0025156 0.013836 0.095654 0.28457 0.24332 0.15873 0.087982 0.059242 0.052575 0.4284 0.072826 0.078737 0.091001 0.079869 0.083831 0.06704 0.064902 0.026288 0.0071065 0.0079422 0.0055931 0.034112 0.02915 0.0020766 0.0015574 0.021545 0.058284 0.24037 0.39491 0.22192 0.051116 0.0075277 0.00069885 0.0034543 0.013917 0.05493 0.23344 0.33531 0.25436 0.071682 0.022902 0.008546 0.0014576 0.96328 0.019149 0.0083663 0.0040134 0.0021964 0.00091849 0.00077872 0.00075876 0.00027954 0.00025957 0.025377 0.017538 0.024936 0.019908 0.035693 0.021673 0.22937 0.21802 0.21451 0.21006 0.20716 0.21002 0.21085 0.23298 0.21191 0.20716 0.20815 0.20913 0.21162 0.21905 0.036487 0.022501 0.21335 0.21174 0.21234 0.21098 0.20958 0.21795 0.22405 0.23006 0.20688 0.20705 0.20195 0.20731 0.21881 0.22793 0.038318 0.023078 0.21277 0.20806 0.20824 0.2076 0.21267 0.22071 0.22993 0.21191 0.20075 0.19901 0.20803 0.21217 0.22197 0.24617 0.041507 0.02473 0.20947 0.21083 0.21252 0.21572 0.21575 0.21632 0.2194 0.21109 0.20822 0.20546 0.21228 0.21484 0.21589 0.23223 0.03738 0.022729 0.23714 0.22411 0.21252 0.20992 0.20399 0.20432 0.208 0.22153 0.21132 0.2137 0.21266 0.20972 0.21354 0.21752 0.036896 0.022911 0.22446 0.20832 0.20469 0.20702 0.20919 0.21627 0.23005 0.21623 0.20861 0.20677 0.21008 0.21133 0.21382 0.23316 0.042931 0.027278 0.20688 0.20034 0.20178 0.20602 0.21069 0.22404 0.25025 0.20938 0.20321 0.19798 0.20608 0.2134 0.22514 0.24482 0.057717 0.036491 0.19177 0.19887 0.2037 0.21058 0.22333 0.23529 0.23645 0.1796 0.18035 0.184 0.1932 0.21639 0.24586 0.30061 0.051688 0.031912 0.24592 0.23344 0.22279 0.21144 0.1979 0.19189 0.19662 0.1972 0.19012 0.19645 0.20066 0.21311 0.23496 0.2675 0.039073 0.023708 0.2402 0.22392 0.21379 0.20847 0.20287 0.20216 0.2086 0.2179 0.20883 0.20657 0.2105 0.21316 0.21529 0.22776 0.043303 0.026539 0.22173 0.21152 0.2078 0.20478 0.20647 0.21606 0.23164 0.2087 0.20621 0.20721 0.21324 0.21919 0.21819 0.22725 0.07066 0.054256 0.16165 0.16284 0.17411 0.19248 0.22265 0.26908 0.3172 0.16697 0.17842 0.18805 0.20845 0.24217 0.25629 0.25965 0.12833 0.081447 0.17306 0.19062 0.2205 0.25565 0.25512 0.22443 0.1806 0.13255 0.16752 0.23288 0.26833 0.27394 0.23568 0.1891 0.067315 0.044495 0.30832 0.26098 0.22995 0.1998 0.177 0.16443 0.15953 0.21119 0.22497 0.23299 0.22691 0.20879 0.20076 0.19439 0.042438 0.026833 0.246 0.2255 0.21657 0.20498 0.20068 0.19975 0.20652 0.22035 0.20996 0.20657 0.20721 0.21004 0.22128 0.22458 0.039895 0.026233 0.22234 0.21333 0.20489 0.19971 0.20253 0.21437 0.24285 0.2315 0.21541 0.20713 0.20263 0.21242 0.21466 0.21623 0.057298 0.042573 0.19016 0.18836 0.19621 0.20628 0.22079 0.23857 0.25963 0.30615 0.24851 0.20488 0.19206 0.18977 0.18328 0.17535 0.06209 0.046571 0.24336 0.23212 0.21706 0.21125 0.20333 0.19916 0.19372 0.35437 0.26004 0.21039 0.18632 0.16776 0.1614 0.15972 0.04475 0.028712 0.24792 0.23093 0.2185 0.20621 0.19951 0.19975 0.19717 0.26557 0.23153 0.2125 0.19969 0.19384 0.19542 0.20145 0.038117 0.023256 0.22318 0.21724 0.21172 0.21324 0.20787 0.21135 0.21542 0.23146 0.21331 0.20774 0.20643 0.20638 0.21249 0.22218 0.037145 0.022443 0.22396 0.2101 0.20468 0.20663 0.21152 0.21824 0.22486 0.21803 0.21101 0.21292 0.21185 0.21412 0.21561 0.21646 0.039051 0.024282 0.22157 0.21297 0.21079 0.21197 0.20852 0.21196 0.22221 0.22537 0.2211 0.21307 0.20941 0.20612 0.20846 0.21646 0.038585 0.024055 0.21986 0.21293 0.21161 0.2103 0.21146 0.21616 0.21767 0.23642 0.22215 0.20985 0.20823 0.19971 0.20693 0.2167 0.036166 0.022377 0.22828 0.21996 0.21286 0.20954 0.20612 0.20882 0.21443 0.23501 0.22262 0.21469 0.2049 0.20059 0.20823 0.21396 0.036467 0.022283 0.21554 0.21195 0.2123 0.20668 0.21186 0.2164 0.22527 0.2297 0.21736 0.21157 0.21096 0.2083 0.20709 0.21503 0 0.0001424 0.75638 0.24121 0.0022633 0 0.15025 0.83618 0.011986 0.0015881 0.94469 0.041912 0.011238 0.0021542 5.1595e-06 1
"S01_I001_F075.tif" 0.16769 0.1662 0.16616 0.16759 0.16616 0.1662 0.36591 0.3783 0.38272 0.33969 0.44288 0.44882 0.087961 0.065231 0.058808 0.077239 0.064172 0.069911 0 0.43134 0.057838 0.0033341 0.049488 0.023033 0.58102 0.00044381 1.052 0.13058 0.093168 0.055145 0.061158 0.063166 0.060217 0.060138 0.057751 0.053685 0.050732 0.046256 0.038512 0.036255 0.035188 0.029478 0.029447 0.026968 0.025863 0.0256 0.02109 0.020142 0.019994 0.019548 0.018585 0.015113 0.015369 0.013503 0.014104 0.013498 0.012134 0.01262 0.011334 0.010314 0.010195 0.0098263 0.010131 0.0097367 0.009024 0.058459 0.044314 0.043388 0.042085 0.03861 0.038059 0.037671 0.042342 0.040941 0.042695 0.04268 0.042688 0.043013 0.040519 0.038819 0.038654 0.040102 0.041577 0.041228 0.042419 0.039687 0.041336 0.040067 0.042122 0.039585 0.039804 0.041287 0.040556 0.041448 0.040746 0.040074 0.036896 0.036697 0.038065 0.036303 0.033903 0.033587 0.03299 0.035039 0.036167 0.065067 0.2159 0.26399 0.26672 0.53235 0.40239 0.54664 0 0 2.1125e-06 0.0013203 0.051829 0.54619 0.38418 0.013801 0.0018643 0.00081544 0 0.00036124 0.011378 0.22534 0.65856 0.093152 0.0076358 0.0021242 0.00086403 0.00057672 0.95802 0.016308 0.01263 0.0063915 0.0032385 0.0017587 0.0010446 0.0005218 8.8727e-05 0 0.0025247 0.0030985 0.0036723 0.033854 0.16387 0.24661 0.23938 0.14471 0.090085 0.072183 0.003787 0.0060822 0.051412 0.18143 0.27921 0.19256 0.12222 0.063805 0.047395 0.0521 0.43195 0.067707 0.070232 0.075855 0.086298 0.090773 0.068625 0.062199 0.037296 0.0090659 0.0097008 0.0058095 0.072996 0.060735 0.00059493 0.00066929 0.0026028 0.023227 0.049652 0.17684 0.29853 0.23106 0.17464 0.04219 0.0035448 0.012221 0.023029 0.045066 0.13944 0.25222 0.22421 0.18772 0.10087 0.011675 0.96966 0.013411 0.0065442 0.0048586 0.0025532 0.001289 0.0011651 0.00027268 0.00012394 0.00012394 0.046196 0.026724 0.063599 0.043307 0.049936 0.030204 0.22172 0.21865 0.21248 0.21147 0.20977 0.21513 0.21078 0.23498 0.21293 0.20481 0.21249 0.21632 0.2056 0.21288 0.05687 0.03638 0.2049 0.20965 0.21575 0.2114 0.21057 0.21904 0.22868 0.21985 0.20345 0.20503 0.2161 0.21651 0.21346 0.22559 0.057904 0.034408 0.22721 0.21726 0.20892 0.20532 0.20678 0.21367 0.22083 0.20844 0.20075 0.20227 0.20829 0.21813 0.22269 0.23943 0.050946 0.029582 0.22227 0.21835 0.21789 0.21778 0.21068 0.2045 0.20853 0.21804 0.20744 0.21695 0.21271 0.2086 0.21056 0.2257 0.044718 0.026859 0.22058 0.21626 0.21 0.21347 0.21477 0.2133 0.21162 0.22482 0.21139 0.21244 0.21363 0.2125 0.21222 0.213 0.053316 0.031465 0.22528 0.21552 0.20571 0.20369 0.20764 0.21071 0.23145 0.20858 0.20373 0.19852 0.2072 0.21688 0.22131 0.24378 0.068808 0.041417 0.19731 0.19993 0.20786 0.20493 0.21337 0.22799 0.24861 0.20529 0.19599 0.19867 0.20612 0.21472 0.22743 0.25178 0.08577 0.048962 0.21027 0.20722 0.20395 0.20842 0.21606 0.23057 0.22351 0.18014 0.1768 0.18862 0.19503 0.22183 0.24899 0.28858 0.06642 0.039845 0.24801 0.23714 0.22397 0.20944 0.19515 0.19159 0.19469 0.18945 0.18325 0.18944 0.20393 0.22128 0.23732 0.27532 0.047638 0.029719 0.23664 0.21969 0.20471 0.20461 0.20999 0.21176 0.21259 0.20718 0.20074 0.1976 0.20789 0.21182 0.22671 0.24807 0.066636 0.040108 0.2115 0.2039 0.20169 0.20137 0.21132 0.22578 0.24445 0.21472 0.21103 0.20602 0.20231 0.21261 0.22862 0.22469 0.10361 0.071694 0.17445 0.17167 0.1792 0.19535 0.22242 0.2637 0.29321 0.18105 0.19305 0.20224 0.20907 0.22784 0.2423 0.24445 0.17725 0.1063 0.17353 0.19797 0.22405 0.24842 0.2521 0.22243 0.18149 0.13833 0.17669 0.23029 0.26124 0.27018 0.23731 0.18597 0.085952 0.057394 0.31945 0.26529 0.22534 0.19022 0.17401 0.16251 0.16318 0.21413 0.22372 0.23259 0.23535 0.21499 0.19404 0.18518 0.055138 0.035524 0.2333 0.21432 0.20524 0.20346 0.20858 0.21326 0.22183 0.228 0.21269 0.2096 0.20717 0.19972 0.21064 0.23218 0.065306 0.042194 0.213 0.21077 0.2065 0.19957 0.20471 0.22139 0.24407 0.22463 0.21322 0.20906 0.20248 0.20496 0.22048 0.22518 0.096361 0.060998 0.19677 0.19462 0.19157 0.20301 0.22275 0.23998 0.25131 0.27957 0.22797 0.20226 0.19949 0.19568 0.20405 0.19098 0.095803 0.063469 0.25163 0.23362 0.21652 0.20266 0.20025 0.20137 0.19395 0.331 0.23912 0.21235 0.19342 0.17616 0.17357 0.17438 0.058728 0.037822 0.26319 0.2327 0.21539 0.20333 0.198 0.19362 0.19377 0.25383 0.21905 0.20552 0.20507 0.20554 0.20285 0.20813 0.05257 0.032713 0.20998 0.20752 0.2078 0.21007 0.21251 0.22449 0.22764 0.24098 0.21808 0.20866 0.20545 0.20452 0.20587 0.21644 0.053519 0.034006 0.21934 0.21013 0.2068 0.20598 0.20414 0.21599 0.23763 0.23327 0.21437 0.21016 0.20431 0.20778 0.20624 0.22387 0.062525 0.037041 0.22525 0.21675 0.20967 0.20816 0.20726 0.21056 0.22234 0.24763 0.22972 0.21856 0.19994 0.19687 0.19676 0.21052 0.060483 0.039597 0.22845 0.21279 0.20685 0.207 0.20943 0.21458 0.22089 0.24944 0.22355 0.21648 0.20211 0.18619 0.19883 0.22341 0.050305 0.031953 0.22676 0.21747 0.21254 0.21069 0.20352 0.21165 0.21736 0.22606 0.20901 0.20552 0.20404 0.19955 0.21684 0.23898 0.048118 0.029411 0.22204 0.21593 0.21239 0.21144 0.20876 0.21031 0.21913 0.22428 0.21644 0.21026 0.21235 0.20825 0.21128 0.21714 0 0.00024176 0.69434 0.30036 0.0050638 0 0.12748 0.85185 0.016884 0.003794 0.9403 0.041441 0.013263 0.0049856 1.1923e-05 1
"S01_I001_F076.tif" 0.16944 0.16691 0.16545 0.16584 0.16545 0.16691 0.37708 0.39491 0.49862 0.40313 0.45311 0.45631 0.072302 0.052928 0.063965 0.070417 0.06012 0.066714 0 0.35774 0.039952 0.0015936 0.014621 0.032765 0.52783 0.11859 0.13492 0.096102 0.05629 0.057707 0.062178 0.05316 0.053301 0.042185 0.035371 0.03363 0.028317 0.028364 0.022881 0.021832 0.022121 0.024394 0.022005 0.023076 0.02234 0.020459 0.018474 0.01917 0.019899 0.019071 0.018074 0.017551 0.015884 0.015126 0.013548 0.012423 0.014087 0.012833 0.010961 0.010766 0.010607 0.0094657 0.009127 0.0081263 0.0088558 0.74283 0.73995 0.73313 0.73119 0.73068 0.72704 0.72564 0.72282 0.72216 0.72307 0.72363 0.72636 0.72689 0.72704 0.72431 0.72733 0.72873 0.72727 0.72695 0.72699 0.72897 0.72585 0.72601 0.72308 0.7226 0.72067 0.71523 0.71736 0.717 0.71415 0.71418 0.71126 0.70761 0.70938 0.70997 0.71063 0.71181 0.71082 0.70568 0.70211 0.059596 0.1261 0.24586 0.24895 0.49704 0.31204 0.50765 0 0 0.00011782 0.0069883 0.60855 0.37756 0.0065921 0.00018442 4.269e-06 0 1.7076e-06 0.001104 0.021661 0.78475 0.18303 0.0082767 0.0011458 3.4152e-05 0 0 0.96782 0.017414 0.010482 0.0027116 0.0011133 0.00045422 7.6841e-06 0 0 0 0.0026056 0.002691 0.0013242 0.012345 0.12968 0.44441 0.28081 0.10004 0.022511 0.0035881 0.00093973 0.0041861 0.0078596 0.045278 0.33442 0.33783 0.15497 0.076716 0.029003 0.0087993 0.58426 0.07757 0.088975 0.074837 0.0601 0.041263 0.030541 0.019563 0.013028 0.0098672 0.021738 0.016734 0.048097 0.039274 0.00053996 0.001526 0.0034276 0.007489 0.041624 0.057282 0.087285 0.4519 0.33264 0.016293 0.0013851 0.013194 0.028524 0.03822 0.040778 0.069396 0.32625 0.39675 0.077754 0.0077472 0.97913 0.010917 0.0044136 0.002512 0.00098601 0.00075124 0.00077472 0.00018781 0.00018781 0.00014086 0.03889 0.024248 0.034152 0.027321 0.058386 0.036978 0.21481 0.20884 0.20903 0.21054 0.21328 0.21862 0.22488 0.21001 0.20184 0.19926 0.20396 0.21534 0.22636 0.24322 0.053356 0.032809 0.23294 0.22047 0.21562 0.20913 0.20753 0.20567 0.20864 0.20897 0.20245 0.198 0.20394 0.21202 0.22429 0.25032 0.051821 0.032386 0.2109 0.20591 0.20697 0.21076 0.21762 0.22066 0.22719 0.22051 0.21464 0.21307 0.20488 0.20676 0.21409 0.22604 0.054546 0.034271 0.21556 0.20916 0.20933 0.20566 0.21272 0.21984 0.22773 0.22006 0.21242 0.20834 0.2069 0.21083 0.217 0.22445 0.054395 0.033307 0.22619 0.21846 0.21629 0.2125 0.20924 0.20862 0.2087 0.20477 0.20626 0.20778 0.21349 0.21744 0.22073 0.22951 0.065824 0.041553 0.20553 0.20106 0.20684 0.20732 0.21394 0.2251 0.24022 0.21613 0.20956 0.20528 0.20854 0.21142 0.22078 0.2283 0.078859 0.048517 0.2056 0.20784 0.21205 0.21244 0.2148 0.22142 0.22584 0.18725 0.18972 0.19543 0.20118 0.21863 0.24037 0.26741 0.07241 0.049437 0.23777 0.22841 0.21853 0.20931 0.20233 0.20171 0.20195 0.1707 0.17469 0.18179 0.19559 0.21701 0.25042 0.3098 0.062021 0.040445 0.23025 0.21784 0.20939 0.20494 0.20684 0.21212 0.21862 0.20419 0.19873 0.19972 0.20375 0.21256 0.2253 0.25574 0.062789 0.038214 0.21841 0.21586 0.21114 0.21085 0.21192 0.2135 0.21832 0.21117 0.21317 0.21412 0.20931 0.21109 0.21705 0.22409 0.062763 0.040249 0.22792 0.21582 0.20645 0.19998 0.20182 0.21386 0.23414 0.23099 0.21464 0.20904 0.20634 0.2102 0.21232 0.21645 0.088029 0.060151 0.17961 0.18149 0.18647 0.19821 0.22079 0.24468 0.28874 0.23294 0.22568 0.21906 0.22119 0.21496 0.19982 0.18635 0.15022 0.089808 0.17318 0.18959 0.21779 0.25094 0.24725 0.22108 0.20017 0.15187 0.19452 0.23819 0.25155 0.25986 0.23007 0.17394 0.096902 0.06017 0.29989 0.25754 0.2249 0.19954 0.18208 0.17115 0.1649 0.1767 0.18698 0.2106 0.22974 0.23403 0.23268 0.22927 0.062791 0.042675 0.25006 0.22333 0.21066 0.20313 0.19767 0.20109 0.21405 0.21486 0.20623 0.20262 0.20479 0.20737 0.22045 0.24369 0.066764 0.04045 0.2133 0.21051 0.21181 0.21166 0.21328 0.21352 0.22591 0.22351 0.21135 0.2092 0.20951 0.20961 0.21358 0.22325 0.070028 0.042631 0.22009 0.21411 0.20999 0.20694 0.21052 0.21408 0.22428 0.22069 0.21306 0.20903 0.20323 0.2086 0.21861 0.22678 0.077078 0.052083 0.20518 0.2022 0.20303 0.2096 0.21308 0.22579 0.24111 0.29785 0.23149 0.20387 0.19097 0.18662 0.19222 0.19698 0.07956 0.051444 0.22757 0.21545 0.21181 0.21186 0.20952 0.20875 0.21504 0.27401 0.23734 0.21402 0.20078 0.19514 0.18744 0.19127 0.073498 0.044615 0.23303 0.22004 0.21375 0.21123 0.20599 0.20652 0.20945 0.21875 0.21172 0.20392 0.2067 0.21062 0.21771 0.23058 0.064045 0.041618 0.21401 0.20808 0.20613 0.20897 0.21479 0.21753 0.2305 0.23171 0.21719 0.20588 0.20075 0.20828 0.21271 0.22348 0.070646 0.044233 0.21649 0.21257 0.21292 0.2113 0.21247 0.2154 0.21885 0.22186 0.21388 0.20399 0.20573 0.21128 0.21585 0.22741 0.065985 0.040124 0.22753 0.21764 0.21356 0.2124 0.21026 0.20767 0.21094 0.22795 0.21228 0.20541 0.20474 0.21159 0.21696 0.22106 0.061727 0.038939 0.2211 0.21335 0.20906 0.20959 0.21025 0.21215 0.2245 0.23237 0.21113 0.20188 0.20661 0.20923 0.2144 0.22439 0.064574 0.042031 0.21733 0.20839 0.20821 0.21205 0.21458 0.21645 0.22299 0.24598 0.22787 0.21211 0.20204 0.20091 0.20224 0.20884 0 0.0019742 0.99239 0.0056343 0 2.6211e-06 0.6915 0.30712 0.001379 0 0.96161 0.034238 0.0041505 0 0 1
[truncated: 35,093,020 more chars]
